# Supplementary material for: Genome-wide analysis of genetic variations between dominant and recessive NILs of glanded and glandless cottons
Source: Sci Rep. 2019 Jun 25;9:9226. doi: 10.1038/s41598-019-45454-y (PMC6593120; doi:10.1038/s41598-019-45454-y)
Supplement: Supplementary file 2 — Supplementary Dataset [file 41598_2019_45454_MOESM2_ESM.zip]

Archive with 6 entries (5 files):
- Supplementary Dataset/
- Supplementary Dataset/Supplementary Dataset 1.xlsx
- Supplementary Dataset/Supplementary Dataset 2.xlsx
- Supplementary Dataset/Supplementary Dataset 3.xlsx
- Supplementary Dataset/Supplementary Dataset 4.xlsx
- Supplementary Dataset/Supplementary Dataset 5.xlsx
