# Supplementary material for: Genome-wide analysis of genetic variations between dominant and recessive NILs of glanded and glandless cottons
Source: Sci Rep. 2019 Jun 25;9:9226. doi: 10.1038/s41598-019-45454-y (PMC6593120; doi:10.1038/s41598-019-45454-y)
Supplement: Supplementary file 2 — Supplementary Dataset [file 41598_2019_45454_MOESM2_ESM.zip › Supplementary Dataset/Supplementary Dataset 1.xlsx]

## Sheet: Sheet 1
All primers used in this study.
Purpose	Primer names	Sequence(5'-3')
qRT-PCR（GhTPS1）	TPS1-F	CGTCAATCGTCGCTCCGTTA
qRT-PCR（GhTPS1）	TPS1-R	AGCCACCATAAGCATCCTCG
qRT-PCR（GhTPS2）	TPS2-F	AGCGGCTAAACTTCTCAAACA
qRT-PCR（GhTPS2）	TPS2-R	TGGCCTCCAACCTTAACATCC
qRT-PCR（GhFPS）	FPS-F	CGTCAATCGTCGCTCCGTTA
qRT-PCR（GhFPS）	FPS-R	TCGGCAATCTAAACCAACAAGG
qRT-PCR（GhCAD1-A）	CAD1-A-F	CGAAAATCGACCCAAGGCTG
qRT-PCR（GhCAD1-A）	CAD1-A-R	TGCAGCATCGATATCCGTATCA
qRT-PCR（GhCYP706B1）	CYP601B-F	ATTCCCGGTACATGCCGTTT
qRT-PCR（GhCYP706B1）	CYP601B-R	ATTTTCTTCACCGTCGGCCA
qRT-PCR（GhGoPGF）	GoPGF-F	CCCAAGTATTCCTTTTGTTG
qRT-PCR（GhGoPGF）	GoPGF-R	CCCTGGTTTTCTACCTCTCT
