# Supplementary material for: Genome-wide analysis of genetic variations between dominant and recessive NILs of glanded and glandless cottons
Source: Sci Rep. 2019 Jun 25;9:9226. doi: 10.1038/s41598-019-45454-y (PMC6593120; doi:10.1038/s41598-019-45454-y)
Supplement: Supplementary file 2 — Supplementary Dataset [file 41598_2019_45454_MOESM2_ESM.zip › Supplementary Dataset/Supplementary Dataset 2.xlsx]

## Sheet: Sheet1
A: Summary of annotation for SNPs
Sample ID	Upstream	Exonic				Intronic	Splicing	Downstream	Upstream/ Downstream	Intergenic	ts	tv	ts/tv	Het rate (‰)	Total
		Stop gain	Stop loss	Synonymous	Non-synonymous
Coker312	34946	503	103	28891	32604	97855	192	30223	1949	1806755	1391315	642706	2.164	0.369	2034021
Coker312W	35112	552	121	29960	35128	94004	198	31192	2014	1745982	1350290	623973	2.164	0.308	1974263
CCRI12	43220	666	130	33169	39952	115240	258	38297	2456	2098226	1630787	740827	2.201	0.619	2371614
CCRI12W	34882	518	99	29012	32760	92134	180	30626	1896	1823627	1399309	646425	2.164	0.308	2045734
B: Summary of annotation for InDels
Sample ID	Upstream	Exonic						Intronic	Splicing	Downstream	Upstream/ Downstream	Intergenic	Insertion	Deletion	Het rate (‰)	Total
		Stop gain	Stop loss	Frameshift deletion	Frameshif insertion	Non-frameshift deletion	Non-frameshift insertion
Coker312	7547	14	11	411	273	258	236	13518	69	6075	384	139154	81120	96204	0.016	177324
Coker312W	7396	18	9	399	290	280	271	12911	58	5903	379	130847	76597	91376	0.011	167973
CCRI12	7376	24	12	484	355	369	317	13142	67	6119	393	143985	83016	98690	0.033	181706
CCRI12W	7789	15	8	387	286	276	241	13496	64	6295	383	142146	83052	97662	0.011	180714
