# Supplementary material for: Genome-wide analysis of genetic variations between dominant and recessive NILs of glanded and glandless cottons
Source: Sci Rep. 2019 Jun 25;9:9226. doi: 10.1038/s41598-019-45454-y (PMC6593120; doi:10.1038/s41598-019-45454-y)
Supplement: Supplementary file 2 — Supplementary Dataset [file 41598_2019_45454_MOESM2_ESM.zip › Supplementary Dataset/Supplementary Dataset 3.xlsx]

## Sheet: SNP-7-8
Distribution of SNPs between CCRI12 and CCRI12W in chromosomes
Chromosome	Downstream	Intergenic	Intronic	Non-synonymous	Splicing	Stop gain	Stop loss	Synonymous	Upstream	Upstream/Downstream	Total
A01	928	74285	3117	622	9	19	0	332	1132	43	80487
A02	626	30016	1793	455	4	12	2	265	767	34	33974
A03	602	32227	1824	379	2	4	0	223	686	29	35976
A04	513	20953	1054	239	1	5	1	144	505	21	23436
A05	1129	31109	2690	714	3	9	5	412	1351	72	37494
A06	819	34991	2137	583	4	7	1	395	962	59	39958
A07	973	48700	2947	540	6	13	3	357	1092	51	54682
A08	929	47921	1565	483	7	12	1	271	998	70	52257
A09	783	44673	1913	446	6	8	0	273	928	61	49091
A10	1229	54582	4322	932	6	15	4	518	1224	48	62880
A11	1141	51785	3702	803	3	18	6	441	1457	76	59432
A12	789	38898	2428	503	6	8	2	324	1008	67	44033
A13	1161	93126	3606	771	4	10	7	440	1590	58	100773
D01	1347	45088	3466	847	5	27	7	546	1527	114	52974
D02	1758	53414	3806	1429	6	25	6	764	2379	78	63665
D03	634	10895	930	327	3	4	0	187	658	39	13677
D04	913	19643	2472	492	3	7	1	298	1116	54	24999
D05	1427	22475	3697	1023	5	37	7	609	1641	117	31038
D06	1271	63111	2983	790	9	17	4	392	1643	67	70287
D07	1268	41676	2797	539	4	13	1	313	1430	56	48097
D08	1563	46846	3250	844	13	15	4	454	1887	81	54957
D09	1110	25341	2213	628	9	10	2	406	1260	94	31073
D10	1216	32429	4230	977	3	15	1	465	1260	73	40669
D11	1424	25149	3114	1093	7	21	3	637	1482	96	33026
D12	1380	46374	3104	784	6	11	6	393	1786	93	53937
D13	1110	26066	3303	612	6	11	3	385	1314	47	32857

## Sheet: SNP-9-10
Distribution of SNPs between Coker 312 and Coker 312W in chromosomes
Chromosome	Downstream	Intergenic	Intronic	Non-synonymous	Splicing	Stop gain	Stop loss	Synonymous	Upstream	Upstream/Downstream	Total
A01	799	58540	3323	507	10	6	2	268	1128	62	64645
A02	667	24905	1918	451	3	12	1	285	791	49	29082
A03	549	29302	1455	397	7	4	2	209	641	35	32601
A04	475	25817	1524	300	0	7	0	170	528	19	28840
A05	1382	44338	3513	718	8	9	6	452	1587	74	52087
A06	821	27379	2242	565	3	13	2	416	1149	56	32646
A07	452	30152	1494	297	1	10	3	247	584	28	33268
A08	571	26207	1097	317	5	10	1	185	649	43	29085
A09	781	42956	2087	351	6	5	1	233	770	54	47244
A10	446	25962	1287	442	3	5	0	218	605	20	28988
A11	931	38649	4190	539	4	15	4	329	1130	62	45853
A12	670	26157	1615	407	5	9	1	294	923	70	30151
A13	1546	50578	3750	814	6	7	4	562	1946	63	59276
D01	1062	38220	2226	679	2	26	6	395	1163	74	43853
D02	1412	36330	2461	1240	3	28	4	667	1487	42	43674
D03	700	16040	1852	692	8	10	4	253	823	31	20413
D04	595	14638	1490	226	2	6	1	142	685	25	17810
D05	1511	23915	4034	1596	6	38	5	684	1720	101	33610
D06	717	15982	1578	451	10	16	1	252	863	39	19909
D07	1041	36016	2534	495	4	13	2	295	1308	73	41781
D08	858	16507	1981	547	8	5	3	275	1055	63	21302
D09	925	22631	1914	629	5	14	1	368	1165	48	27700
D10	973	29478	3940	759	5	16	3	379	1108	106	36767
D11	1030	14485	3037	862	3	14	1	451	940	64	20887
D12	943	19012	2063	484	7	7	2	292	1309	61	24180
D13	943	20875	2903	504	4	11	6	330	1053	27	26656

## Sheet: Indel-7-8
Distribution of Indels between CCRI12 and CCRI12W in chromosomes
Chromosome	Downstream	Exonic	Intergenic	Intronic	Splicing	Upstream	Upstream/Downstream	Total
A01	199	50	4949	473	3	277	9	5960
A02	173	36	2716	305	3	203	14	3450
A03	184	35	2885	340	1	218	11	3674
A04	147	16	2011	238	3	147	9	2571
A05	359	53	3450	627	2	473	18	4982
A06	134	34	2595	335	1	206	7	3312
A07	224	53	4202	545	1	288	12	5325
A08	274	43	4783	416	1	382	14	5913
A09	225	35	3879	395	1	258	17	4810
A10	230	36	4542	497	2	288	12	5607
A11	243	63	4263	542	2	337	15	5465
A12	255	43	3646	471	2	282	22	4721
A13	345	64	7969	755	0	422	12	9567
D01	225	49	3543	493	1	309	18	4638
D02	397	72	5307	629	5	515	10	6935
D03	156	17	1320	195	1	180	5	1874
D04	194	31	2185	415	0	271	3	3099
D05	318	63	2857	686	5	419	26	4374
D06	354	54	6784	564	3	401	13	8173
D07	274	49	3512	453	1	313	17	4619
D08	346	46	4646	636	2	436	22	6134
D09	273	41	2750	478	0	361	18	3921
D10	291	48	3542	547	1	312	13	4754
D11	291	57	2471	492	2	358	23	3694
D12	328	55	4796	592	4	461	29	6265
D13	221	43	2650	531	1	311	12	3769

## Sheet: Indel-9-10
Distribution of Indel between Coker 312 and Coker 312W in chromosomes
Chromosome	Downstream	Exonic	Intergenic	Intronic	Splicing	Upstream	Upstream/Downstream	Total
A01	227	42	4876	625	1	311	14	6096
A02	170	30	2600	345	3	222	9	3379
A03	147	22	2845	328	2	234	10	3588
A04	118	10	2321	294	3	154	4	2904
A05	456	58	4769	820	3	545	32	6683
A06	165	29	2456	407	1	238	5	3301
A07	171	33	2915	299	2	184	5	3609
A08	243	30	3870	429	0	303	16	4891
A09	204	24	4207	458	0	258	14	5165
A10	127	21	2491	280	0	153	10	3082
A11	277	43	3919	622	0	348	12	5221
A12	280	22	3100	408	3	312	32	4157
A13	332	50	4777	705	1	426	17	6308
D01	205	35	3575	432	3	279	15	4544
D02	258	45	3752	457	5	314	10	4841
D03	172	33	2077	329	1	215	5	2832
D04	111	18	1581	248	0	163	5	2126
D05	327	66	2844	695	4	441	27	4404
D06	186	27	1895	266	2	216	10	2602
D07	301	42	4291	500	4	379	11	5528
D08	222	25	2055	486	2	295	21	3106
D09	250	44	2331	460	0	336	16	3437
D10	297	39	3481	607	3	349	24	4800
D11	202	37	1655	456	1	257	15	2623
D12	253	34	2545	465	4	385	19	3705
D13	210	31	2420	542	0	271	10	3484
