# Supplementary material for: Genome-wide analysis of genetic variations between dominant and recessive NILs of glanded and glandless cottons
Source: Sci Rep. 2019 Jun 25;9:9226. doi: 10.1038/s41598-019-45454-y (PMC6593120; doi:10.1038/s41598-019-45454-y)
Supplement: Supplementary file 2 — Supplementary Dataset [file 41598_2019_45454_MOESM2_ESM.zip › Supplementary Dataset/Supplementary Dataset 4.xlsx]

## Sheet: Sheet1
	Genes enriched in the sesquiterpenoid and triterpenoid biosynthesis pathway
	Coker 312 VS Coker 312W-SNPs	Coker 312 VS Coker 312W-Indels	CCRI12 VS CCRI12W-Indels
	Gh_A01G1712	Gh_A01G1712	Gh_A01G1712
	Gh_A04G1093	Gh_A04G1093	Gh_A04G1093
	Gh_D06G1973	Gh_D06G1973	Gh_D06G1973
	Gh_D11G3403	Gh_D11G3403	Gh_D11G3403
	Gh_D13G1503	Gh_D13G1503	Gh_D13G1503
	Gh_D03G0284	Gh_D03G0284
	Gh_A04G0198	Gh_A04G0198
	Gh_A04G1096	Gh_A04G1096
	Gh_D05G3507	Gh_D05G3507
	Gh_D05G3508		Gh_D05G3508
	Gh_D11G2893		Gh_D11G2893
		Gh_A05G0989	Gh_A05G0989
		Gh_A06G1605	Gh_A06G1605
		Gh_D04G2022	Gh_D04G2022
	Gh_D05G3506
	Gh_D11G3404
			Gh_A01G0035
			Gh_A01G0555
			Gh_A04G1094
			Gh_A04G1095
			Gh_D02G2184
			Gh_D04G2023
			Gh_D06G1974
			Gh_D06G1975
			Gh_D10G0394
			Gh_D11G2892
			Gh_D11G2896
			Gh_D11G3402
			Gh_Sca006672G01
