# Supplementary material for: Genome-wide analysis of genetic variations between dominant and recessive NILs of glanded and glandless cottons
Source: Sci Rep. 2019 Jun 25;9:9226. doi: 10.1038/s41598-019-45454-y (PMC6593120; doi:10.1038/s41598-019-45454-y)
Supplement: Supplementary file 2 — Supplementary Dataset [file 41598_2019_45454_MOESM2_ESM.zip › Supplementary Dataset/Supplementary Dataset 5.xlsx]

## Sheet: A Genes
A. All the chosen genes
Gene	Gene No.
TPS1	Gh_A01G0555
TPS2	Gh_A09G0078;Gh_D09G0075
hmg1	Gh_A01G2017;Gh_D01G0134
hmg2	Gh_A13G0557;Gh_D13G0573
FPS	Gh_A05G1516;Gh_D05G1687
cad1-A	Gh_A13G1207;Gh_D13G1503
CYP706B1	Gh_A03G2006;Gh_D03G1513
WRKY1	Gh_A06G0917;Gh_D06G1078
GoPGF	Gh_A12G2172;Gh_D12G2351

## Sheet: B SNPS Coker 312(W)
B. The SNPs in all chosen genes of Coker 312 and Coker 312W
Chrom	Pos	Gene	Gene No.	Gene	annoPos	Ref	Allele	Coker 312	Coker 312W	Coker 312-REF_depth	Coker 312-ALT_depth	Coker 312W-REF_depth	Coker 312W-ALT_depth
A01	9635939	TPS1	evm.TU.Gh_A01G0554,evm.TU.Gh_A01G0555	Gh_A01G0555	intergenic	A	A G	A G	A A	12	5	18	3
A01	9635967	TPS1	evm.TU.Gh_A01G0554,evm.TU.Gh_A01G0555	Gh_A01G0555	intergenic	G	G C	G C	G G	11	5	15	2
A01	9635970	TPS1	evm.TU.Gh_A01G0554,evm.TU.Gh_A01G0555	Gh_A01G0555	intergenic	C	C A	C A	C C	11	5	15	2
A01	9638560	TPS1	evm.TU.Gh_A01G0554,evm.TU.Gh_A01G0555	Gh_A01G0555	intergenic	T	T A	T A	T T	39	26	78	0
A01	9638637	TPS1	evm.TU.Gh_A01G0554,evm.TU.Gh_A01G0555	Gh_A01G0555	intergenic	A	A C	A A	A C	48	17	43	22
A01	9702273	TPS1	evm.TU.Gh_A01G0554,evm.TU.Gh_A01G0555	Gh_A01G0555	intergenic	C	C A	C A	C C	6	3	4	1
A01	9702291	TPS1	evm.TU.Gh_A01G0554,evm.TU.Gh_A01G0555	Gh_A01G0555	intergenic	C	C T	C T	C C	9	3	7	1
A01	9702310	TPS1	evm.TU.Gh_A01G0554,evm.TU.Gh_A01G0555	Gh_A01G0555	intergenic	C	C T	C T	C C	8	3	6	0
A01	9702312	TPS1	evm.TU.Gh_A01G0554,evm.TU.Gh_A01G0555	Gh_A01G0555	intergenic	G	G A	G A	G G	8	3	7	0
A01	9702316	TPS1	evm.TU.Gh_A01G0554,evm.TU.Gh_A01G0555	Gh_A01G0555	intergenic	G	G A	G A	G G	8	3	5	0
A01	9733907	TPS1	evm.TU.Gh_A01G0555,evm.TU.Gh_A01G0556	Gh_A01G0555	intergenic	T	T C	T T	T C	27	0	11	3
A01	9733913	TPS1	evm.TU.Gh_A01G0555,evm.TU.Gh_A01G0556	Gh_A01G0555	intergenic	C	C A	C C	C A	30	0	14	3
A01	9733920	TPS1	evm.TU.Gh_A01G0555,evm.TU.Gh_A01G0556	Gh_A01G0555	intergenic	C	C T	C C	C T	31	0	14	3
A01	9733936	TPS1	evm.TU.Gh_A01G0555,evm.TU.Gh_A01G0556	Gh_A01G0555	intergenic	T	T C	T T	T C	33	0	19	3
A01	9733940	TPS1	evm.TU.Gh_A01G0555,evm.TU.Gh_A01G0556	Gh_A01G0555	intergenic	G	G C	G G	G C	29	0	20	3
A01	9733953	TPS1	evm.TU.Gh_A01G0555,evm.TU.Gh_A01G0556	Gh_A01G0555	intergenic	C	C A	C C	C A	31	0	22	3
A01	9733955	TPS1	evm.TU.Gh_A01G0555,evm.TU.Gh_A01G0556	Gh_A01G0555	intergenic	T	T C	T T	T C	32	0	23	3
A01	9733961	TPS1	evm.TU.Gh_A01G0555,evm.TU.Gh_A01G0556	Gh_A01G0555	intergenic	A	A C	A A	A C	33	0	22	3
A01	9713984	TPS1	evm.TU.Gh_A01G0555,evm.TU.Gh_A01G0556	Gh_A01G0555	intergenic	G	G A	G A	A A	12	13	2	6
A01	9760933	TPS1	evm.TU.Gh_A01G0555,evm.TU.Gh_A01G0556	Gh_A01G0555	intergenic	C	C T	C T	T T	16	41	5	52
A01	9741478	TPS1	evm.TU.Gh_A01G0555,evm.TU.Gh_A01G0556	Gh_A01G0555	intergenic	A	A C	A A	A C	20	0	20	7
A01	9741481	TPS1	evm.TU.Gh_A01G0555,evm.TU.Gh_A01G0556	Gh_A01G0555	intergenic	C	C T	C C	C T	19	0	21	7
A01	9741492	TPS1	evm.TU.Gh_A01G0555,evm.TU.Gh_A01G0556	Gh_A01G0555	intergenic	G	G A	G G	G A	23	0	21	6
A01	9741495	TPS1	evm.TU.Gh_A01G0555,evm.TU.Gh_A01G0556	Gh_A01G0555	intergenic	G	G A	G G	G A	22	0	20	6
A01	9741507	TPS1	evm.TU.Gh_A01G0555,evm.TU.Gh_A01G0556	Gh_A01G0555	intergenic	A	A G	A A	A G	26	0	21	5
A01	9742191	TPS1	evm.TU.Gh_A01G0555,evm.TU.Gh_A01G0556	Gh_A01G0555	intergenic	A	A G	A A	A G	52	0	39	5
A01	9742198	TPS1	evm.TU.Gh_A01G0555,evm.TU.Gh_A01G0556	Gh_A01G0555	intergenic	C	C A	C C	C A	50	0	35	6
A01	9742224	TPS1	evm.TU.Gh_A01G0555,evm.TU.Gh_A01G0556	Gh_A01G0555	intergenic	C	C T	C C	C T	45	0	35	7
A01	9742247	TPS1	evm.TU.Gh_A01G0555,evm.TU.Gh_A01G0556	Gh_A01G0555	intergenic	A	A G	A A	A G	46	0	38	8
A01	9742252	TPS1	evm.TU.Gh_A01G0555,evm.TU.Gh_A01G0556	Gh_A01G0555	intergenic	C	C T	C C	C T	46	0	36	9
A01	9742291	TPS1	evm.TU.Gh_A01G0555,evm.TU.Gh_A01G0556	Gh_A01G0555	intergenic	G	G A	G G	G A	56	0	38	11
A01	9742304	TPS1	evm.TU.Gh_A01G0555,evm.TU.Gh_A01G0556	Gh_A01G0555	intergenic	G	G T	G G	G T	54	0	35	9
A01	9742306	TPS1	evm.TU.Gh_A01G0555,evm.TU.Gh_A01G0556	Gh_A01G0555	intergenic	C	C T	C C	C T	53	0	34	8
A01	9742313	TPS1	evm.TU.Gh_A01G0555,evm.TU.Gh_A01G0556	Gh_A01G0555	intergenic	G	G A	G G	G A	52	0	37	9
A01	9742316	TPS1	evm.TU.Gh_A01G0555,evm.TU.Gh_A01G0556	Gh_A01G0555	intergenic	C	C T	C C	C T	52	0	38	6
A01	9742327	TPS1	evm.TU.Gh_A01G0555,evm.TU.Gh_A01G0556	Gh_A01G0555	intergenic	C	C T	C C	C T	55	0	36	7
A01	9742338	TPS1	evm.TU.Gh_A01G0555,evm.TU.Gh_A01G0556	Gh_A01G0555	intergenic	G	G A	G G	G A	52	0	37	6
A01	9742377	TPS1	evm.TU.Gh_A01G0555,evm.TU.Gh_A01G0556	Gh_A01G0555	intergenic	A	A T	A A	A T	45	0	35	9
A01	9742383	TPS1	evm.TU.Gh_A01G0555,evm.TU.Gh_A01G0556	Gh_A01G0555	intergenic	A	A T	A A	A T	44	0	33	9
A01	9742398	TPS1	evm.TU.Gh_A01G0555,evm.TU.Gh_A01G0556	Gh_A01G0555	intergenic	A	A G	A A	A G	47	0	33	8
A01	9742402	TPS1	evm.TU.Gh_A01G0555,evm.TU.Gh_A01G0556	Gh_A01G0555	intergenic	C	C T	C C	C T	47	0	31	8
A01	9742409	TPS1	evm.TU.Gh_A01G0555,evm.TU.Gh_A01G0556	Gh_A01G0555	intergenic	A	A G	A A	A G	43	0	31	6
A01	9742412	TPS1	evm.TU.Gh_A01G0555,evm.TU.Gh_A01G0556	Gh_A01G0555	intergenic	C	C A	C C	C A	42	0	29	7
A01	9742419	TPS1	evm.TU.Gh_A01G0555,evm.TU.Gh_A01G0556	Gh_A01G0555	intergenic	C	C T	C C	C T	42	0	32	6
A01	9742421	TPS1	evm.TU.Gh_A01G0555,evm.TU.Gh_A01G0556	Gh_A01G0555	intergenic	A	A G	A A	A G	40	0	33	6
A01	9742423	TPS1	evm.TU.Gh_A01G0555,evm.TU.Gh_A01G0556	Gh_A01G0555	intergenic	T	T G	T T	T G	36	0	29	6
A01	9742426	TPS1	evm.TU.Gh_A01G0555,evm.TU.Gh_A01G0556	Gh_A01G0555	intergenic	T	T C	T T	T C	39	0	27	6
A01	9742440	TPS1	evm.TU.Gh_A01G0555,evm.TU.Gh_A01G0556	Gh_A01G0555	intergenic	A	A G	A A	A G	35	0	27	7
A01	9742445	TPS1	evm.TU.Gh_A01G0555,evm.TU.Gh_A01G0556	Gh_A01G0555	intergenic	T	T C	T T	T C	37	0	25	7
A01	9742453	TPS1	evm.TU.Gh_A01G0555,evm.TU.Gh_A01G0556	Gh_A01G0555	intergenic	T	T C	T T	T C	39	0	25	7
A01	9742624	TPS1	evm.TU.Gh_A01G0555,evm.TU.Gh_A01G0556	Gh_A01G0555	intergenic	G	G A	G G	G A	37	0	35	12
A01	9742641	TPS1	evm.TU.Gh_A01G0555,evm.TU.Gh_A01G0556	Gh_A01G0555	intergenic	T	T C	T T	T C	43	0	33	17
A01	9742663	TPS1	evm.TU.Gh_A01G0555,evm.TU.Gh_A01G0556	Gh_A01G0555	intergenic	G	G A	G G	G A	44	0	33	17
A01	9742670	TPS1	evm.TU.Gh_A01G0555,evm.TU.Gh_A01G0556	Gh_A01G0555	intergenic	A	A C	A A	A C	43	0	33	18
A01	9742675	TPS1	evm.TU.Gh_A01G0555,evm.TU.Gh_A01G0556	Gh_A01G0555	intergenic	G	G A	G G	G A	45	0	32	17
A01	9742684	TPS1	evm.TU.Gh_A01G0555,evm.TU.Gh_A01G0556	Gh_A01G0555	intergenic	C	C T	C C	C T	45	0	30	16
A01	9742685	TPS1	evm.TU.Gh_A01G0555,evm.TU.Gh_A01G0556	Gh_A01G0555	intergenic	A	A G	A A	A G	45	0	32	17
A01	9742688	TPS1	evm.TU.Gh_A01G0555,evm.TU.Gh_A01G0556	Gh_A01G0555	intergenic	G	G A	G G	G A	45	0	31	16
A01	9742689	TPS1	evm.TU.Gh_A01G0555,evm.TU.Gh_A01G0556	Gh_A01G0555	intergenic	G	G T	G G	G T	46	0	29	16
A01	9742699	TPS1	evm.TU.Gh_A01G0555,evm.TU.Gh_A01G0556	Gh_A01G0555	intergenic	G	G T	G G	G T	43	0	35	16
A01	9742700	TPS1	evm.TU.Gh_A01G0555,evm.TU.Gh_A01G0556	Gh_A01G0555	intergenic	A	A G	A A	A G	44	0	34	16
A01	9742701	TPS1	evm.TU.Gh_A01G0555,evm.TU.Gh_A01G0556	Gh_A01G0555	intergenic	A	A C	A A	A C	43	0	36	16
A01	9742704	TPS1	evm.TU.Gh_A01G0555,evm.TU.Gh_A01G0556	Gh_A01G0555	intergenic	T	T C	T T	T C	45	0	35	16
A01	9742719	TPS1	evm.TU.Gh_A01G0555,evm.TU.Gh_A01G0556	Gh_A01G0555	intergenic	A	A C	A A	A C	45	0	41	22
A01	9742729	TPS1	evm.TU.Gh_A01G0555,evm.TU.Gh_A01G0556	Gh_A01G0555	intergenic	G	G A	G G	G A	45	0	43	22
A01	9742748	TPS1	evm.TU.Gh_A01G0555,evm.TU.Gh_A01G0556	Gh_A01G0555	intergenic	A	A C	A A	A C	40	0	38	15
A01	9742753	TPS1	evm.TU.Gh_A01G0555,evm.TU.Gh_A01G0556	Gh_A01G0555	intergenic	G	G T	G G	G T	41	0	43	15
A01	9742812	TPS1	evm.TU.Gh_A01G0555,evm.TU.Gh_A01G0556	Gh_A01G0555	intergenic	C	C T	C C	C T	39	0	47	27
A01	9742834	TPS1	evm.TU.Gh_A01G0555,evm.TU.Gh_A01G0556	Gh_A01G0555	intergenic	A	A G	A A	A G	32	0	45	38
A01	9742837	TPS1	evm.TU.Gh_A01G0555,evm.TU.Gh_A01G0556	Gh_A01G0555	intergenic	G	G A	G G	G A	38	0	46	38
A01	9742838	TPS1	evm.TU.Gh_A01G0555,evm.TU.Gh_A01G0556	Gh_A01G0555	intergenic	G	G A	G G	G A	39	0	49	38
A01	9742876	TPS1	evm.TU.Gh_A01G0555,evm.TU.Gh_A01G0556	Gh_A01G0555	intergenic	C	C T	C C	C T	46	0	43	48
A01	9742891	TPS1	evm.TU.Gh_A01G0555,evm.TU.Gh_A01G0556	Gh_A01G0555	intergenic	T	T C	T T	T C	54	0	49	45
A01	9742892	TPS1	evm.TU.Gh_A01G0555,evm.TU.Gh_A01G0556	Gh_A01G0555	intergenic	G	G A	G G	G A	55	0	48	46
A01	9742893	TPS1	evm.TU.Gh_A01G0555,evm.TU.Gh_A01G0556	Gh_A01G0555	intergenic	G	G A	G G	G A	54	0	51	45
A01	9742907	TPS1	evm.TU.Gh_A01G0555,evm.TU.Gh_A01G0556	Gh_A01G0555	intergenic	C	C T	C C	C T	53	0	46	47
A01	9742919	TPS1	evm.TU.Gh_A01G0555,evm.TU.Gh_A01G0556	Gh_A01G0555	intergenic	G	G A	G G	G A	56	0	47	42
A01	9742932	TPS1	evm.TU.Gh_A01G0555,evm.TU.Gh_A01G0556	Gh_A01G0555	intergenic	C	C T	C C	C T	58	0	46	39
A01	9742957	TPS1	evm.TU.Gh_A01G0555,evm.TU.Gh_A01G0556	Gh_A01G0555	intergenic	C	C A	C C	C A	56	0	50	34
A01	9742983	TPS1	evm.TU.Gh_A01G0555,evm.TU.Gh_A01G0556	Gh_A01G0555	intergenic	A	A G	A A	A G	54	0	54	32
A01	9742993	TPS1	evm.TU.Gh_A01G0555,evm.TU.Gh_A01G0556	Gh_A01G0555	intergenic	T	T C	T T	T C	52	0	53	30
A01	9743007	TPS1	evm.TU.Gh_A01G0555,evm.TU.Gh_A01G0556	Gh_A01G0555	intergenic	C	C T	C C	C T	55	0	52	35
A01	9743009	TPS1	evm.TU.Gh_A01G0555,evm.TU.Gh_A01G0556	Gh_A01G0555	intergenic	A	A G	A A	A G	52	0	52	36
A01	9743028	TPS1	evm.TU.Gh_A01G0555,evm.TU.Gh_A01G0556	Gh_A01G0555	intergenic	A	A G	A A	A G	54	0	45	35
A01	9743032	TPS1	evm.TU.Gh_A01G0555,evm.TU.Gh_A01G0556	Gh_A01G0555	intergenic	G	G A	G G	G A	53	0	46	37
A01	9743034	TPS1	evm.TU.Gh_A01G0555,evm.TU.Gh_A01G0556	Gh_A01G0555	intergenic	G	G A	G G	G A	53	0	45	37
A01	9743043	TPS1	evm.TU.Gh_A01G0555,evm.TU.Gh_A01G0556	Gh_A01G0555	intergenic	A	A C	A A	A C	49	0	43	41
A01	9743068	TPS1	evm.TU.Gh_A01G0555,evm.TU.Gh_A01G0556	Gh_A01G0555	intergenic	A	A C	A A	A C	49	0	43	47
A01	9743078	TPS1	evm.TU.Gh_A01G0555,evm.TU.Gh_A01G0556	Gh_A01G0555	intergenic	C	C T	C C	C T	52	0	49	43
A01	9743081	TPS1	evm.TU.Gh_A01G0555,evm.TU.Gh_A01G0556	Gh_A01G0555	intergenic	G	G A	G G	G A	54	0	48	43
A01	9743087	TPS1	evm.TU.Gh_A01G0555,evm.TU.Gh_A01G0556	Gh_A01G0555	intergenic	A	A G	A A	A G	54	0	50	42
A01	9743096	TPS1	evm.TU.Gh_A01G0555,evm.TU.Gh_A01G0556	Gh_A01G0555	intergenic	T	T C	T T	T C	54	0	47	39
A01	9743098	TPS1	evm.TU.Gh_A01G0555,evm.TU.Gh_A01G0556	Gh_A01G0555	intergenic	G	G A	G G	G A	54	0	47	39
A01	9743106	TPS1	evm.TU.Gh_A01G0555,evm.TU.Gh_A01G0556	Gh_A01G0555	intergenic	T	T C	T T	T C	53	0	49	40
A01	9743142	TPS1	evm.TU.Gh_A01G0555,evm.TU.Gh_A01G0556	Gh_A01G0555	intergenic	C	C T	C C	C T	60	0	54	21
A01	9743144	TPS1	evm.TU.Gh_A01G0555,evm.TU.Gh_A01G0556	Gh_A01G0555	intergenic	C	C T	C C	C T	61	0	52	22
A01	9743149	TPS1	evm.TU.Gh_A01G0555,evm.TU.Gh_A01G0556	Gh_A01G0555	intergenic	G	G A	G G	G A	58	0	51	21
A01	9743152	TPS1	evm.TU.Gh_A01G0555,evm.TU.Gh_A01G0556	Gh_A01G0555	intergenic	A	A G	A A	A G	59	0	48	22
A01	9743157	TPS1	evm.TU.Gh_A01G0555,evm.TU.Gh_A01G0556	Gh_A01G0555	intergenic	C	C T	C C	C T	56	0	49	24
A01	9743162	TPS1	evm.TU.Gh_A01G0555,evm.TU.Gh_A01G0556	Gh_A01G0555	intergenic	A	A G	A A	A G	53	0	49	26
A01	9743181	TPS1	evm.TU.Gh_A01G0555,evm.TU.Gh_A01G0556	Gh_A01G0555	intergenic	A	A G	A A	A G	56	0	51	30
A01	9743190	TPS1	evm.TU.Gh_A01G0555,evm.TU.Gh_A01G0556	Gh_A01G0555	intergenic	G	G A	G G	G A	52	0	52	31
A01	9743195	TPS1	evm.TU.Gh_A01G0555,evm.TU.Gh_A01G0556	Gh_A01G0555	intergenic	C	C T	C C	C T	51	0	51	29
A01	9743202	TPS1	evm.TU.Gh_A01G0555,evm.TU.Gh_A01G0556	Gh_A01G0555	intergenic	C	C A	C C	C A	55	0	54	31
A01	9743239	TPS1	evm.TU.Gh_A01G0555,evm.TU.Gh_A01G0556	Gh_A01G0555	intergenic	C	C T	C C	C T	48	0	49	35
A01	9743248	TPS1	evm.TU.Gh_A01G0555,evm.TU.Gh_A01G0556	Gh_A01G0555	intergenic	A	A G	A A	A G	48	0	58	36
A01	9743274	TPS1	evm.TU.Gh_A01G0555,evm.TU.Gh_A01G0556	Gh_A01G0555	intergenic	T	T C	T T	T C	40	0	51	32
A01	9743276	TPS1	evm.TU.Gh_A01G0555,evm.TU.Gh_A01G0556	Gh_A01G0555	intergenic	G	G A	G G	G A	41	0	50	32
A01	9743277	TPS1	evm.TU.Gh_A01G0555,evm.TU.Gh_A01G0556	Gh_A01G0555	intergenic	T	T A	T T	T A	42	0	49	33
A01	9743286	TPS1	evm.TU.Gh_A01G0555,evm.TU.Gh_A01G0556	Gh_A01G0555	intergenic	T	T C	T T	T C	41	0	50	33
A01	9743301	TPS1	evm.TU.Gh_A01G0555,evm.TU.Gh_A01G0556	Gh_A01G0555	intergenic	C	C T	C C	C T	40	0	52	27
A01	9743331	TPS1	evm.TU.Gh_A01G0555,evm.TU.Gh_A01G0556	Gh_A01G0555	intergenic	T	T C	T T	T C	39	0	55	8
A01	9743347	TPS1	evm.TU.Gh_A01G0555,evm.TU.Gh_A01G0556	Gh_A01G0555	intergenic	G	G A	G G	G A	41	0	61	11
A01	9743354	TPS1	evm.TU.Gh_A01G0555,evm.TU.Gh_A01G0556	Gh_A01G0555	intergenic	A	A G	A A	A G	41	0	59	11
A01	9743365	TPS1	evm.TU.Gh_A01G0555,evm.TU.Gh_A01G0556	Gh_A01G0555	intergenic	A	A G	A A	A G	43	0	62	10
A01	9743368	TPS1	evm.TU.Gh_A01G0555,evm.TU.Gh_A01G0556	Gh_A01G0555	intergenic	A	A G	A A	A G	47	0	59	10
A01	9743380	TPS1	evm.TU.Gh_A01G0555,evm.TU.Gh_A01G0556	Gh_A01G0555	intergenic	G	G A	G G	G A	49	0	63	9
A01	9743382	TPS1	evm.TU.Gh_A01G0555,evm.TU.Gh_A01G0556	Gh_A01G0555	intergenic	C	C T	C C	C T	48	0	62	9
A01	9743385	TPS1	evm.TU.Gh_A01G0555,evm.TU.Gh_A01G0556	Gh_A01G0555	intergenic	T	T C	T T	T C	43	0	62	9
A01	9743396	TPS1	evm.TU.Gh_A01G0555,evm.TU.Gh_A01G0556	Gh_A01G0555	intergenic	C	C T	C C	C T	46	0	57	8
A01	9743398	TPS1	evm.TU.Gh_A01G0555,evm.TU.Gh_A01G0556	Gh_A01G0555	intergenic	G	G A	G G	G A	45	0	58	8
A01	9743427	TPS1	evm.TU.Gh_A01G0555,evm.TU.Gh_A01G0556	Gh_A01G0555	intergenic	C	C T	C C	C T	49	0	61	16
A01	9743438	TPS1	evm.TU.Gh_A01G0555,evm.TU.Gh_A01G0556	Gh_A01G0555	intergenic	C	C T	C C	C T	47	0	64	17
A01	9743447	TPS1	evm.TU.Gh_A01G0555,evm.TU.Gh_A01G0556	Gh_A01G0555	intergenic	G	G A	G G	G A	49	0	66	19
A01	9743452	TPS1	evm.TU.Gh_A01G0555,evm.TU.Gh_A01G0556	Gh_A01G0555	intergenic	C	C A	C C	C A	52	0	68	19
A01	9743462	TPS1	evm.TU.Gh_A01G0555,evm.TU.Gh_A01G0556	Gh_A01G0555	intergenic	G	G A	G G	G A	54	0	67	16
A01	9743463	TPS1	evm.TU.Gh_A01G0555,evm.TU.Gh_A01G0556	Gh_A01G0555	intergenic	G	G A	G G	G A	53	0	68	16
A01	9743472	TPS1	evm.TU.Gh_A01G0555,evm.TU.Gh_A01G0556	Gh_A01G0555	intergenic	A	A G	A A	A G	51	0	66	18
A01	9743490	TPS1	evm.TU.Gh_A01G0555,evm.TU.Gh_A01G0556	Gh_A01G0555	intergenic	C	C T	C C	C T	51	0	70	15
A01	9743505	TPS1	evm.TU.Gh_A01G0555,evm.TU.Gh_A01G0556	Gh_A01G0555	intergenic	C	C T	C C	C T	50	0	69	16
A01	9743511	TPS1	evm.TU.Gh_A01G0555,evm.TU.Gh_A01G0556	Gh_A01G0555	intergenic	A	A G	A A	A G	49	0	67	16
A01	9743521	TPS1	evm.TU.Gh_A01G0555,evm.TU.Gh_A01G0556	Gh_A01G0555	intergenic	C	C T	C C	C T	47	0	67	14
A01	9743524	TPS1	evm.TU.Gh_A01G0555,evm.TU.Gh_A01G0556	Gh_A01G0555	intergenic	C	C T	C C	C T	46	0	68	14
A01	9743544	TPS1	evm.TU.Gh_A01G0555,evm.TU.Gh_A01G0556	Gh_A01G0555	intergenic	T	T C	T T	T C	51	0	63	13
A01	9743547	TPS1	evm.TU.Gh_A01G0555,evm.TU.Gh_A01G0556	Gh_A01G0555	intergenic	A	A G	A A	A G	54	0	67	13
A01	9743551	TPS1	evm.TU.Gh_A01G0555,evm.TU.Gh_A01G0556	Gh_A01G0555	intergenic	C	C T	C C	C T	52	0	64	12
A01	9743557	TPS1	evm.TU.Gh_A01G0555,evm.TU.Gh_A01G0556	Gh_A01G0555	intergenic	A	A C	A A	A C	53	0	67	13
A01	9743567	TPS1	evm.TU.Gh_A01G0555,evm.TU.Gh_A01G0556	Gh_A01G0555	intergenic	T	T C	T T	T C	53	0	70	12
A01	9743568	TPS1	evm.TU.Gh_A01G0555,evm.TU.Gh_A01G0556	Gh_A01G0555	intergenic	G	G C	G G	G C	55	0	68	12
A01	9743573	TPS1	evm.TU.Gh_A01G0555,evm.TU.Gh_A01G0556	Gh_A01G0555	intergenic	G	G A	G G	G A	52	0	66	12
A01	9743578	TPS1	evm.TU.Gh_A01G0555,evm.TU.Gh_A01G0556	Gh_A01G0555	intergenic	C	C T	C C	C T	51	1	66	12
A01	9743588	TPS1	evm.TU.Gh_A01G0555,evm.TU.Gh_A01G0556	Gh_A01G0555	intergenic	A	A G	A A	A G	52	0	64	15
A01	9743592	TPS1	evm.TU.Gh_A01G0555,evm.TU.Gh_A01G0556	Gh_A01G0555	intergenic	C	C T	C C	C T	54	0	65	14
A01	9743616	TPS1	evm.TU.Gh_A01G0555,evm.TU.Gh_A01G0556	Gh_A01G0555	intergenic	T	T C	T T	T C	49	1	61	10
A01	9743617	TPS1	evm.TU.Gh_A01G0555,evm.TU.Gh_A01G0556	Gh_A01G0555	intergenic	A	A T	A A	A T	54	0	64	10
A01	9743625	TPS1	evm.TU.Gh_A01G0555,evm.TU.Gh_A01G0556	Gh_A01G0555	intergenic	A	A G	A A	A G	57	0	65	12
A01	9743631	TPS1	evm.TU.Gh_A01G0555,evm.TU.Gh_A01G0556	Gh_A01G0555	intergenic	T	T C	T T	T C	58	0	64	12
A01	9743632	TPS1	evm.TU.Gh_A01G0555,evm.TU.Gh_A01G0556	Gh_A01G0555	intergenic	G	G A	G G	G A	58	0	65	12
A01	9743650	TPS1	evm.TU.Gh_A01G0555,evm.TU.Gh_A01G0556	Gh_A01G0555	intergenic	C	C T	C C	C T	58	0	59	21
A01	9743666	TPS1	evm.TU.Gh_A01G0555,evm.TU.Gh_A01G0556	Gh_A01G0555	intergenic	C	C T	C C	C T	55	0	58	21
A01	9743669	TPS1	evm.TU.Gh_A01G0555,evm.TU.Gh_A01G0556	Gh_A01G0555	intergenic	G	G A	G G	G A	57	0	56	20
A01	9743702	TPS1	evm.TU.Gh_A01G0555,evm.TU.Gh_A01G0556	Gh_A01G0555	intergenic	C	C T	C C	C T	51	0	53	19
A01	9743706	TPS1	evm.TU.Gh_A01G0555,evm.TU.Gh_A01G0556	Gh_A01G0555	intergenic	C	C T	C C	C T	51	0	53	18
A01	9743712	TPS1	evm.TU.Gh_A01G0555,evm.TU.Gh_A01G0556	Gh_A01G0555	intergenic	A	A G	A A	A G	53	0	49	18
A01	9743737	TPS1	evm.TU.Gh_A01G0555,evm.TU.Gh_A01G0556	Gh_A01G0555	intergenic	A	A G	A A	A G	53	0	51	13
A01	9743740	TPS1	evm.TU.Gh_A01G0555,evm.TU.Gh_A01G0556	Gh_A01G0555	intergenic	T	T C	T T	T C	54	0	52	13
A01	9743742	TPS1	evm.TU.Gh_A01G0555,evm.TU.Gh_A01G0556	Gh_A01G0555	intergenic	A	A G	A A	A G	52	0	52	13
A01	9743745	TPS1	evm.TU.Gh_A01G0555,evm.TU.Gh_A01G0556	Gh_A01G0555	intergenic	T	T C	T T	T C	49	0	52	13
A01	9743760	TPS1	evm.TU.Gh_A01G0555,evm.TU.Gh_A01G0556	Gh_A01G0555	intergenic	C	C T	C C	C T	52	0	54	13
A01	9743830	TPS1	evm.TU.Gh_A01G0555,evm.TU.Gh_A01G0556	Gh_A01G0555	intergenic	A	A G	A A	A G	58	0	45	6
A01	9743836	TPS1	evm.TU.Gh_A01G0555,evm.TU.Gh_A01G0556	Gh_A01G0555	intergenic	T	T C	T T	T C	51	0	43	6
A01	9743844	TPS1	evm.TU.Gh_A01G0555,evm.TU.Gh_A01G0556	Gh_A01G0555	intergenic	T	T A	T T	T A	53	0	42	6
A01	9743849	TPS1	evm.TU.Gh_A01G0555,evm.TU.Gh_A01G0556	Gh_A01G0555	intergenic	A	A G	A A	A G	55	0	40	6
A01	9743859	TPS1	evm.TU.Gh_A01G0555,evm.TU.Gh_A01G0556	Gh_A01G0555	intergenic	A	A G	A A	A G	54	0	41	6
A01	9743862	TPS1	evm.TU.Gh_A01G0555,evm.TU.Gh_A01G0556	Gh_A01G0555	intergenic	G	G A	G G	G A	53	0	43	6
A01	9743884	TPS1	evm.TU.Gh_A01G0555,evm.TU.Gh_A01G0556	Gh_A01G0555	intergenic	C	C T	C C	C T	54	0	39	6
A01	9743885	TPS1	evm.TU.Gh_A01G0555,evm.TU.Gh_A01G0556	Gh_A01G0555	intergenic	G	G A	G G	G A	53	0	39	6
A01	9743895	TPS1	evm.TU.Gh_A01G0555,evm.TU.Gh_A01G0556	Gh_A01G0555	intergenic	C	C T	C C	C T	51	0	40	6
A01	9744042	TPS1	evm.TU.Gh_A01G0555,evm.TU.Gh_A01G0556	Gh_A01G0555	intergenic	T	T C	T T	T C	43	0	30	17
A01	9744045	TPS1	evm.TU.Gh_A01G0555,evm.TU.Gh_A01G0556	Gh_A01G0555	intergenic	A	A T	A A	A T	41	0	29	17
A01	9744070	TPS1	evm.TU.Gh_A01G0555,evm.TU.Gh_A01G0556	Gh_A01G0555	intergenic	A	A G	A A	A G	38	0	28	21
A01	9744081	TPS1	evm.TU.Gh_A01G0555,evm.TU.Gh_A01G0556	Gh_A01G0555	intergenic	C	C T	C C	C T	35	0	28	24
A01	9744090	TPS1	evm.TU.Gh_A01G0555,evm.TU.Gh_A01G0556	Gh_A01G0555	intergenic	T	T C	T T	T C	40	0	27	25
A01	9744096	TPS1	evm.TU.Gh_A01G0555,evm.TU.Gh_A01G0556	Gh_A01G0555	intergenic	A	A T	A A	A T	38	0	22	24
A01	9744102	TPS1	evm.TU.Gh_A01G0555,evm.TU.Gh_A01G0556	Gh_A01G0555	intergenic	G	G T	G G	G T	33	0	23	23
A01	9744111	TPS1	evm.TU.Gh_A01G0555,evm.TU.Gh_A01G0556	Gh_A01G0555	intergenic	A	A G	A A	A G	39	0	22	24
A01	9744134	TPS1	evm.TU.Gh_A01G0555,evm.TU.Gh_A01G0556	Gh_A01G0555	intergenic	A	A G	A A	A G	36	0	25	24
A01	9744146	TPS1	evm.TU.Gh_A01G0555,evm.TU.Gh_A01G0556	Gh_A01G0555	intergenic	C	C T	C C	C T	33	0	25	27
A01	9744148	TPS1	evm.TU.Gh_A01G0555,evm.TU.Gh_A01G0556	Gh_A01G0555	intergenic	A	A G	A A	A G	35	0	27	27
A01	9744194	TPS1	evm.TU.Gh_A01G0555,evm.TU.Gh_A01G0556	Gh_A01G0555	intergenic	C	C T	C C	C T	39	0	29	27
A01	9744208	TPS1	evm.TU.Gh_A01G0555,evm.TU.Gh_A01G0556	Gh_A01G0555	intergenic	A	A G	A A	A G	38	0	35	25
A01	9744222	TPS1	evm.TU.Gh_A01G0555,evm.TU.Gh_A01G0556	Gh_A01G0555	intergenic	C	C T	C C	C T	40	0	32	19
A01	9744241	TPS1	evm.TU.Gh_A01G0555,evm.TU.Gh_A01G0556	Gh_A01G0555	intergenic	A	A G	A A	A G	38	0	30	17
A01	9744250	TPS1	evm.TU.Gh_A01G0555,evm.TU.Gh_A01G0556	Gh_A01G0555	intergenic	T	T C	T T	T C	37	0	31	12
A01	9744251	TPS1	evm.TU.Gh_A01G0555,evm.TU.Gh_A01G0556	Gh_A01G0555	intergenic	T	T A	T T	T A	37	0	29	12
A01	9744254	TPS1	evm.TU.Gh_A01G0555,evm.TU.Gh_A01G0556	Gh_A01G0555	intergenic	A	A T	A A	A T	37	0	31	12
A01	9744261	TPS1	evm.TU.Gh_A01G0555,evm.TU.Gh_A01G0556	Gh_A01G0555	intergenic	C	C A	C C	C A	35	0	31	12
A01	9744264	TPS1	evm.TU.Gh_A01G0555,evm.TU.Gh_A01G0556	Gh_A01G0555	intergenic	A	A G	A A	A G	38	0	30	12
A01	9744269	TPS1	evm.TU.Gh_A01G0555,evm.TU.Gh_A01G0556	Gh_A01G0555	intergenic	T	T C	T T	T C	38	0	31	12
A01	9744276	TPS1	evm.TU.Gh_A01G0555,evm.TU.Gh_A01G0556	Gh_A01G0555	intergenic	G	G A	G G	G A	39	0	33	16
A01	9744297	TPS1	evm.TU.Gh_A01G0555,evm.TU.Gh_A01G0556	Gh_A01G0555	intergenic	T	T C	T T	T C	46	0	38	10
A01	9744298	TPS1	evm.TU.Gh_A01G0555,evm.TU.Gh_A01G0556	Gh_A01G0555	intergenic	A	A G	A A	A G	46	0	35	10
A01	9744324	TPS1	evm.TU.Gh_A01G0555,evm.TU.Gh_A01G0556	Gh_A01G0555	intergenic	C	C T	C C	C T	45	0	35	8
A01	9751145	TPS1	evm.TU.Gh_A01G0555,evm.TU.Gh_A01G0556	Gh_A01G0555	intergenic	C	C T	C C	C T	41	0	44	7
A01	9751188	TPS1	evm.TU.Gh_A01G0555,evm.TU.Gh_A01G0556	Gh_A01G0555	intergenic	A	A C	A A	A C	40	0	40	8
A01	9751297	TPS1	evm.TU.Gh_A01G0555,evm.TU.Gh_A01G0556	Gh_A01G0555	intergenic	C	C T	C C	C T	44	0	33	7
A01	9751315	TPS1	evm.TU.Gh_A01G0555,evm.TU.Gh_A01G0556	Gh_A01G0555	intergenic	T	T C	T T	T C	45	0	35	6
A01	9751331	TPS1	evm.TU.Gh_A01G0555,evm.TU.Gh_A01G0556	Gh_A01G0555	intergenic	G	G T	G G	G T	51	0	38	10
A01	9751332	TPS1	evm.TU.Gh_A01G0555,evm.TU.Gh_A01G0556	Gh_A01G0555	intergenic	G	G A	G G	G A	52	0	38	10
A01	9751364	TPS1	evm.TU.Gh_A01G0555,evm.TU.Gh_A01G0556	Gh_A01G0555	intergenic	C	C A	C C	C A	48	0	42	13
A01	9751367	TPS1	evm.TU.Gh_A01G0555,evm.TU.Gh_A01G0556	Gh_A01G0555	intergenic	A	A C	A A	A C	47	0	42	13
A01	9751372	TPS1	evm.TU.Gh_A01G0555,evm.TU.Gh_A01G0556	Gh_A01G0555	intergenic	T	T C	T T	T C	46	0	43	13
A01	9751378	TPS1	evm.TU.Gh_A01G0555,evm.TU.Gh_A01G0556	Gh_A01G0555	intergenic	C	C T	C C	C T	47	0	43	13
A01	9751381	TPS1	evm.TU.Gh_A01G0555,evm.TU.Gh_A01G0556	Gh_A01G0555	intergenic	C	C T	C C	C T	47	0	41	13
A01	9751384	TPS1	evm.TU.Gh_A01G0555,evm.TU.Gh_A01G0556	Gh_A01G0555	intergenic	A	A G	A A	A G	49	0	42	13
A01	9751413	TPS1	evm.TU.Gh_A01G0555,evm.TU.Gh_A01G0556	Gh_A01G0555	intergenic	G	G A	G G	G A	44	0	39	13
A01	9751420	TPS1	evm.TU.Gh_A01G0555,evm.TU.Gh_A01G0556	Gh_A01G0555	intergenic	C	C T	C C	C T	47	0	41	10
A01	9751429	TPS1	evm.TU.Gh_A01G0555,evm.TU.Gh_A01G0556	Gh_A01G0555	intergenic	G	G A	G G	G A	46	0	39	10
A01	9751437	TPS1	evm.TU.Gh_A01G0555,evm.TU.Gh_A01G0556	Gh_A01G0555	intergenic	C	C T	C C	C T	45	0	42	9
A01	9751445	TPS1	evm.TU.Gh_A01G0555,evm.TU.Gh_A01G0556	Gh_A01G0555	intergenic	G	G A	G G	G A	47	0	40	9
A01	9751451	TPS1	evm.TU.Gh_A01G0555,evm.TU.Gh_A01G0556	Gh_A01G0555	intergenic	G	G A	G G	G A	45	0	40	9
A01	9751463	TPS1	evm.TU.Gh_A01G0555,evm.TU.Gh_A01G0556	Gh_A01G0555	intergenic	T	T A	T T	T A	46	0	42	9
A01	9751481	TPS1	evm.TU.Gh_A01G0555,evm.TU.Gh_A01G0556	Gh_A01G0555	intergenic	C	C T	C C	C T	48	0	44	9
A01	9751507	TPS1	evm.TU.Gh_A01G0555,evm.TU.Gh_A01G0556	Gh_A01G0555	intergenic	C	C T	C C	C T	51	0	52	14
A01	9751514	TPS1	evm.TU.Gh_A01G0555,evm.TU.Gh_A01G0556	Gh_A01G0555	intergenic	G	G A	G G	G A	54	0	48	13
A01	9751520	TPS1	evm.TU.Gh_A01G0555,evm.TU.Gh_A01G0556	Gh_A01G0555	intergenic	A	A G	A A	A G	56	0	48	14
A01	9751529	TPS1	evm.TU.Gh_A01G0555,evm.TU.Gh_A01G0556	Gh_A01G0555	intergenic	G	G C	G G	G C	55	0	47	12
A01	9751544	TPS1	evm.TU.Gh_A01G0555,evm.TU.Gh_A01G0556	Gh_A01G0555	intergenic	C	C T	C C	C T	57	0	46	12
A01	9751552	TPS1	evm.TU.Gh_A01G0555,evm.TU.Gh_A01G0556	Gh_A01G0555	intergenic	T	T A	T T	T A	56	0	48	15
A01	9751559	TPS1	evm.TU.Gh_A01G0555,evm.TU.Gh_A01G0556	Gh_A01G0555	intergenic	G	G A	G G	G A	61	0	49	15
A01	9751592	TPS1	evm.TU.Gh_A01G0555,evm.TU.Gh_A01G0556	Gh_A01G0555	intergenic	G	G A	G G	G A	59	0	51	14
A01	9751606	TPS1	evm.TU.Gh_A01G0555,evm.TU.Gh_A01G0556	Gh_A01G0555	intergenic	T	T C	T T	T C	60	1	47	14
A01	9751616	TPS1	evm.TU.Gh_A01G0555,evm.TU.Gh_A01G0556	Gh_A01G0555	intergenic	A	A T	A A	A T	58	0	44	14
A01	9751634	TPS1	evm.TU.Gh_A01G0555,evm.TU.Gh_A01G0556	Gh_A01G0555	intergenic	G	G T	G G	G T	59	0	44	10
A01	9751638	TPS1	evm.TU.Gh_A01G0555,evm.TU.Gh_A01G0556	Gh_A01G0555	intergenic	C	C T	C C	C T	56	0	46	10
A01	9758963	TPS1	evm.TU.Gh_A01G0555,evm.TU.Gh_A01G0556	Gh_A01G0555	intergenic	C	C T	T T	C C	2	9	3	5
A01	9759106	TPS1	evm.TU.Gh_A01G0555,evm.TU.Gh_A01G0556	Gh_A01G0555	intergenic	G	G A	G G	A A	0	1	2	3
A01	9760661	TPS1	evm.TU.Gh_A01G0555,evm.TU.Gh_A01G0556	Gh_A01G0555	intergenic	G	G A	G A	G G	29	9	26	2
A01	9760718	TPS1	evm.TU.Gh_A01G0555,evm.TU.Gh_A01G0556	Gh_A01G0555	intergenic	C	C A	C A	C C	36	13	38	4
A01	9760736	TPS1	evm.TU.Gh_A01G0555,evm.TU.Gh_A01G0556	Gh_A01G0555	intergenic	C	C A	C A	C C	38	14	37	6
A01	9760741	TPS1	evm.TU.Gh_A01G0555,evm.TU.Gh_A01G0556	Gh_A01G0555	intergenic	A	A G	A G	A A	37	14	39	6
A01	9760908	TPS1	evm.TU.Gh_A01G0555,evm.TU.Gh_A01G0556	Gh_A01G0555	intergenic	A	A G	A G	A A	47	16	52	6
A09	1881527	TPS2	evm.TU.Gh_A09G0077,evm.TU.Gh_A09G0078	Gh_A09G0078	intergenic	T	T G	T T	G G	50	0	0	41
A09	1881533	TPS2	evm.TU.Gh_A09G0077,evm.TU.Gh_A09G0078	Gh_A09G0078	intergenic	C	C T	C C	T T	51	0	0	39
A09	1881839	TPS2	evm.TU.Gh_A09G0077,evm.TU.Gh_A09G0078	Gh_A09G0078	intergenic	A	A G	A A	G G	28	0	0	30
A09	1881850	TPS2	evm.TU.Gh_A09G0077,evm.TU.Gh_A09G0078	Gh_A09G0078	intergenic	G	G A	G G	A A	29	0	0	29
A09	1881871	TPS2	evm.TU.Gh_A09G0077,evm.TU.Gh_A09G0078	Gh_A09G0078	intergenic	G	G A	G G	A A	29	0	0	24
A09	1881974	TPS2	evm.TU.Gh_A09G0077,evm.TU.Gh_A09G0078	Gh_A09G0078	intergenic	A	A G	A A	G G	41	0	0	31
A09	1882124	TPS2	evm.TU.Gh_A09G0077,evm.TU.Gh_A09G0078	Gh_A09G0078	intergenic	G	G A	G G	A A	42	0	0	43
A09	1882213	TPS2	evm.TU.Gh_A09G0077,evm.TU.Gh_A09G0078	Gh_A09G0078	intergenic	C	C A	C C	A A	46	0	0	42
A09	1882215	TPS2	evm.TU.Gh_A09G0077,evm.TU.Gh_A09G0078	Gh_A09G0078	intergenic	T	T C	T T	C C	43	0	0	41
A09	1882423	TPS2	evm.TU.Gh_A09G0077,evm.TU.Gh_A09G0078	Gh_A09G0078	intergenic	A	A G	A A	G G	52	0	0	40
A09	1882515	TPS2	evm.TU.Gh_A09G0077,evm.TU.Gh_A09G0078	Gh_A09G0078	intergenic	A	A G	A A	G G	53	0	0	43
A09	1882713	TPS2	evm.TU.Gh_A09G0077,evm.TU.Gh_A09G0078	Gh_A09G0078	intergenic	G	G A	G G	A A	45	0	0	47
A09	1883117	TPS2	evm.TU.Gh_A09G0077,evm.TU.Gh_A09G0078	Gh_A09G0078	intergenic	G	G A	G G	A A	47	0	0	39
A09	1883257	TPS2	evm.TU.Gh_A09G0077,evm.TU.Gh_A09G0078	Gh_A09G0078	intergenic	G	G A	G G	A A	28	0	0	37
A09	1883483	TPS2	evm.TU.Gh_A09G0077,evm.TU.Gh_A09G0078	Gh_A09G0078	intergenic	G	G A	G G	A A	24	0	0	45
A09	1883534	TPS2	evm.TU.Gh_A09G0077,evm.TU.Gh_A09G0078	Gh_A09G0078	intergenic	A	A T	A A	T T	28	0	0	40
A09	1883580	TPS2	evm.TU.Gh_A09G0077,evm.TU.Gh_A09G0078	Gh_A09G0078	intergenic	T	T G	T T	G G	32	0	0	37
A09	1883641	TPS2	evm.TU.Gh_A09G0077,evm.TU.Gh_A09G0078	Gh_A09G0078	intergenic	T	T C	T T	C C	34	0	0	37
A09	1883650	TPS2	evm.TU.Gh_A09G0077,evm.TU.Gh_A09G0078	Gh_A09G0078	intergenic	T	T C	T T	C C	33	0	0	42
A09	1883821	TPS2	evm.TU.Gh_A09G0077,evm.TU.Gh_A09G0078	Gh_A09G0078	intergenic	C	C T	C C	T T	58	0	0	50
A09	1884140	TPS2	evm.TU.Gh_A09G0077,evm.TU.Gh_A09G0078	Gh_A09G0078	intergenic	C	C T	C C	T T	45	0	0	36
A09	1884299	TPS2	evm.TU.Gh_A09G0077,evm.TU.Gh_A09G0078	Gh_A09G0078	intergenic	C	C T	C C	T T	32	0	0	33
A09	1884325	TPS2	evm.TU.Gh_A09G0077,evm.TU.Gh_A09G0078	Gh_A09G0078	intergenic	T	T C	T T	C C	26	0	0	31
A09	1884341	TPS2	evm.TU.Gh_A09G0077,evm.TU.Gh_A09G0078	Gh_A09G0078	intergenic	T	T C	T T	C C	27	0	0	33
A09	1884342	TPS2	evm.TU.Gh_A09G0077,evm.TU.Gh_A09G0078	Gh_A09G0078	intergenic	G	G A	G G	A A	28	0	0	33
A09	1884356	TPS2	evm.TU.Gh_A09G0077,evm.TU.Gh_A09G0078	Gh_A09G0078	intergenic	A	A G	A A	G G	29	0	0	36
A09	1884435	TPS2	evm.TU.Gh_A09G0077,evm.TU.Gh_A09G0078	Gh_A09G0078	intergenic	G	G A	G G	A A	31	0	0	47
A09	1884467	TPS2	evm.TU.Gh_A09G0077,evm.TU.Gh_A09G0078	Gh_A09G0078	intergenic	G	G A	G G	A A	32	0	0	44
A09	1884554	TPS2	evm.TU.Gh_A09G0077,evm.TU.Gh_A09G0078	Gh_A09G0078	intergenic	A	A G	A A	G G	35	0	0	46
A09	1885040	TPS2	evm.TU.Gh_A09G0077,evm.TU.Gh_A09G0078	Gh_A09G0078	intergenic	A	A G	A A	G G	36	0	0	45
A09	1885074	TPS2	evm.TU.Gh_A09G0077,evm.TU.Gh_A09G0078	Gh_A09G0078	intergenic	G	G A	G G	A A	37	0	0	36
A09	1885245	TPS2	evm.TU.Gh_A09G0077,evm.TU.Gh_A09G0078	Gh_A09G0078	intergenic	T	T C	T T	C C	23	0	0	14
A09	1885341	TPS2	evm.TU.Gh_A09G0077,evm.TU.Gh_A09G0078	Gh_A09G0078	intergenic	G	G A	G G	A A	23	0	0	14
A09	1885602	TPS2	evm.TU.Gh_A09G0077,evm.TU.Gh_A09G0078	Gh_A09G0078	intergenic	T	T G	T T	G G	50	0	0	28
A09	1885611	TPS2	evm.TU.Gh_A09G0077,evm.TU.Gh_A09G0078	Gh_A09G0078	intergenic	A	A G	A A	G G	48	0	0	29
A09	1885670	TPS2	evm.TU.Gh_A09G0077,evm.TU.Gh_A09G0078	Gh_A09G0078	intergenic	A	A G	A A	G G	49	0	0	24
A09	1885678	TPS2	evm.TU.Gh_A09G0077,evm.TU.Gh_A09G0078	Gh_A09G0078	intergenic	G	G A	G G	A A	46	0	0	25
A09	1885905	TPS2	evm.TU.Gh_A09G0077,evm.TU.Gh_A09G0078	Gh_A09G0078	intergenic	C	C T	C C	T T	25	0	0	16
A09	1885955	TPS2	evm.TU.Gh_A09G0077,evm.TU.Gh_A09G0078	Gh_A09G0078	intergenic	G	G A	G G	A A	27	0	0	20
A09	1885960	TPS2	evm.TU.Gh_A09G0077,evm.TU.Gh_A09G0078	Gh_A09G0078	intergenic	T	T C	T T	C C	25	0	0	20
A09	1885985	TPS2	evm.TU.Gh_A09G0077,evm.TU.Gh_A09G0078	Gh_A09G0078	intergenic	T	T C	T T	C C	27	0	0	21
A09	1886081	TPS2	evm.TU.Gh_A09G0077,evm.TU.Gh_A09G0078	Gh_A09G0078	intergenic	C	C G	C C	G G	21	0	0	26
A09	1886102	TPS2	evm.TU.Gh_A09G0077,evm.TU.Gh_A09G0078	Gh_A09G0078	intergenic	A	A G	A A	G G	20	0	0	27
A09	1886176	TPS2	evm.TU.Gh_A09G0077,evm.TU.Gh_A09G0078	Gh_A09G0078	intergenic	T	T C	T T	C C	30	0	0	45
A09	1886217	TPS2	evm.TU.Gh_A09G0077,evm.TU.Gh_A09G0078	Gh_A09G0078	intergenic	C	C A	C C	A A	35	0	0	41
A09	1886269	TPS2	evm.TU.Gh_A09G0077,evm.TU.Gh_A09G0078	Gh_A09G0078	intergenic	C	C T	C C	T T	28	0	0	50
A09	1886613	TPS2	evm.TU.Gh_A09G0077,evm.TU.Gh_A09G0078	Gh_A09G0078	intergenic	A	A T	A A	T T	17	0	0	20
A09	1886762	TPS2	evm.TU.Gh_A09G0077,evm.TU.Gh_A09G0078	Gh_A09G0078	intergenic	C	C A	C C	A A	28	0	0	24
A09	1887210	TPS2	evm.TU.Gh_A09G0077,evm.TU.Gh_A09G0078	Gh_A09G0078	intergenic	T	T G	T T	G G	20	0	0	23
A09	1887266	TPS2	evm.TU.Gh_A09G0077,evm.TU.Gh_A09G0078	Gh_A09G0078	intergenic	A	A G	A A	G G	24	0	0	31
A09	1887377	TPS2	evm.TU.Gh_A09G0077,evm.TU.Gh_A09G0078	Gh_A09G0078	intergenic	G	G C	G G	C C	28	0	0	27
A09	1887571	TPS2	evm.TU.Gh_A09G0077,evm.TU.Gh_A09G0078	Gh_A09G0078	intergenic	G	G A	G G	A A	24	0	0	14
A09	1887758	TPS2	evm.TU.Gh_A09G0077,evm.TU.Gh_A09G0078	Gh_A09G0078	intergenic	T	T C	T T	C C	20	0	0	10
A09	1887759	TPS2	evm.TU.Gh_A09G0077,evm.TU.Gh_A09G0078	Gh_A09G0078	intergenic	G	G A	G G	A A	19	0	0	10
A09	1887760	TPS2	evm.TU.Gh_A09G0077,evm.TU.Gh_A09G0078	Gh_A09G0078	intergenic	G	G A	G G	A A	20	0	0	10
A09	1887899	TPS2	evm.TU.Gh_A09G0077,evm.TU.Gh_A09G0078	Gh_A09G0078	intergenic	G	G A	G G	A A	19	0	0	25
A09	1888242	TPS2	evm.TU.Gh_A09G0077,evm.TU.Gh_A09G0078	Gh_A09G0078	intergenic	T	T C	T T	C C	15	0	0	13
A09	1888260	TPS2	evm.TU.Gh_A09G0077,evm.TU.Gh_A09G0078	Gh_A09G0078	intergenic	T	T G	T T	G G	15	0	0	12
A09	1888272	TPS2	evm.TU.Gh_A09G0077,evm.TU.Gh_A09G0078	Gh_A09G0078	intergenic	C	C T	C C	T T	13	0	0	11
A09	1888372	TPS2	evm.TU.Gh_A09G0077,evm.TU.Gh_A09G0078	Gh_A09G0078	intergenic	T	T C	T T	C C	6	0	0	14
A09	1888419	TPS2	evm.TU.Gh_A09G0077,evm.TU.Gh_A09G0078	Gh_A09G0078	intergenic	G	G C	G G	C C	5	0	0	12
A09	1888457	TPS2	evm.TU.Gh_A09G0077,evm.TU.Gh_A09G0078	Gh_A09G0078	intergenic	T	T A	T T	A A	7	0	0	6
A09	1888705	TPS2	evm.TU.Gh_A09G0077,evm.TU.Gh_A09G0078	Gh_A09G0078	intergenic	A	A C	A A	C C	36	0	0	26
A09	1888726	TPS2	evm.TU.Gh_A09G0077,evm.TU.Gh_A09G0078	Gh_A09G0078	intergenic	C	C T	C C	T T	41	0	0	26
A09	1888761	TPS2	evm.TU.Gh_A09G0077,evm.TU.Gh_A09G0078	Gh_A09G0078	intergenic	G	G A	G G	A A	37	0	0	30
A09	1888829	TPS2	evm.TU.Gh_A09G0077,evm.TU.Gh_A09G0078	Gh_A09G0078	intergenic	T	T A	T T	A A	41	0	0	28
A09	1888847	TPS2	evm.TU.Gh_A09G0077,evm.TU.Gh_A09G0078	Gh_A09G0078	intergenic	T	T C	T T	C C	35	0	0	27
A09	1888885	TPS2	evm.TU.Gh_A09G0077,evm.TU.Gh_A09G0078	Gh_A09G0078	intergenic	T	T C	T T	C C	38	0	0	35
A09	1888902	TPS2	evm.TU.Gh_A09G0077,evm.TU.Gh_A09G0078	Gh_A09G0078	intergenic	T	T C	T T	C C	37	0	0	34
A09	1889213	TPS2	evm.TU.Gh_A09G0077,evm.TU.Gh_A09G0078	Gh_A09G0078	intergenic	G	G A	G G	A A	31	0	0	25
A09	1889237	TPS2	evm.TU.Gh_A09G0077,evm.TU.Gh_A09G0078	Gh_A09G0078	intergenic	C	C A	C C	A A	29	0	0	23
A09	1889240	TPS2	evm.TU.Gh_A09G0077,evm.TU.Gh_A09G0078	Gh_A09G0078	intergenic	T	T C	T T	C C	30	0	0	22
A09	1889275	TPS2	evm.TU.Gh_A09G0077,evm.TU.Gh_A09G0078	Gh_A09G0078	intergenic	C	C T	C C	T T	31	0	0	30
A09	1889414	TPS2	evm.TU.Gh_A09G0077,evm.TU.Gh_A09G0078	Gh_A09G0078	intergenic	T	T C	T T	C C	30	0	0	40
A09	1889435	TPS2	evm.TU.Gh_A09G0077,evm.TU.Gh_A09G0078	Gh_A09G0078	intergenic	T	T C	T T	C C	27	0	0	47
A09	1889477	TPS2	evm.TU.Gh_A09G0077,evm.TU.Gh_A09G0078	Gh_A09G0078	intergenic	T	T C	T T	C C	31	0	0	48
A09	1889613	TPS2	evm.TU.Gh_A09G0077,evm.TU.Gh_A09G0078	Gh_A09G0078	intergenic	A	A G	A A	G G	40	0	0	46
A09	1889634	TPS2	evm.TU.Gh_A09G0077,evm.TU.Gh_A09G0078	Gh_A09G0078	intergenic	C	C T	C C	T T	38	0	0	45
A09	1889856	TPS2	evm.TU.Gh_A09G0077,evm.TU.Gh_A09G0078	Gh_A09G0078	intergenic	C	C A	C C	A A	39	0	0	36
A09	1889867	TPS2	evm.TU.Gh_A09G0077,evm.TU.Gh_A09G0078	Gh_A09G0078	intergenic	G	G A	G G	A A	34	0	0	35
A09	1889953	TPS2	evm.TU.Gh_A09G0077,evm.TU.Gh_A09G0078	Gh_A09G0078	intergenic	G	G A	G G	A A	37	0	0	29
A09	1890101	TPS2	evm.TU.Gh_A09G0077,evm.TU.Gh_A09G0078	Gh_A09G0078	intergenic	T	T G	T T	G G	34	0	0	25
A09	1890265	TPS2	evm.TU.Gh_A09G0077,evm.TU.Gh_A09G0078	Gh_A09G0078	intergenic	T	T C	T T	C C	42	0	0	32
A09	1890315	TPS2	evm.TU.Gh_A09G0077,evm.TU.Gh_A09G0078	Gh_A09G0078	intergenic	C	C T	C C	T T	45	0	0	35
A09	1890519	TPS2	evm.TU.Gh_A09G0077,evm.TU.Gh_A09G0078	Gh_A09G0078	intergenic	T	T C	T T	C C	67	0	0	54
A09	1890549	TPS2	evm.TU.Gh_A09G0077,evm.TU.Gh_A09G0078	Gh_A09G0078	intergenic	G	G T	G G	T T	65	0	0	51
A09	1890611	TPS2	evm.TU.Gh_A09G0077,evm.TU.Gh_A09G0078	Gh_A09G0078	intergenic	A	A G	A A	G G	61	0	0	50
A09	1890723	TPS2	evm.TU.Gh_A09G0077,evm.TU.Gh_A09G0078	Gh_A09G0078	intergenic	A	A T	A A	T T	64	0	0	43
A09	1890832	TPS2	evm.TU.Gh_A09G0077,evm.TU.Gh_A09G0078	Gh_A09G0078	intergenic	C	C A	C C	A A	53	0	0	41
A09	1891054	TPS2	evm.TU.Gh_A09G0077,evm.TU.Gh_A09G0078	Gh_A09G0078	intergenic	A	A G	A A	G G	45	0	0	63
A09	1891176	TPS2	evm.TU.Gh_A09G0077,evm.TU.Gh_A09G0078	Gh_A09G0078	intergenic	G	G A	G G	A A	45	0	0	52
A09	1891263	TPS2	evm.TU.Gh_A09G0077,evm.TU.Gh_A09G0078	Gh_A09G0078	intergenic	A	A G	A A	G G	39	0	0	56
A09	1891375	TPS2	evm.TU.Gh_A09G0077,evm.TU.Gh_A09G0078	Gh_A09G0078	intergenic	T	T C	T T	C C	45	0	0	51
A09	1891467	TPS2	evm.TU.Gh_A09G0077,evm.TU.Gh_A09G0078	Gh_A09G0078	intergenic	A	A T	A A	T T	31	0	0	40
A09	1891473	TPS2	evm.TU.Gh_A09G0077,evm.TU.Gh_A09G0078	Gh_A09G0078	intergenic	T	T C	T T	C C	36	0	0	39
A09	1891620	TPS2	evm.TU.Gh_A09G0077,evm.TU.Gh_A09G0078	Gh_A09G0078	intergenic	C	C T	C C	T T	48	0	0	23
A09	1891766	TPS2	evm.TU.Gh_A09G0077,evm.TU.Gh_A09G0078	Gh_A09G0078	intergenic	C	C T	C C	T T	45	0	0	27
A09	1891841	TPS2	evm.TU.Gh_A09G0077,evm.TU.Gh_A09G0078	Gh_A09G0078	intergenic	C	C T	C C	T T	49	0	0	33
A09	1891907	TPS2	evm.TU.Gh_A09G0077,evm.TU.Gh_A09G0078	Gh_A09G0078	intergenic	G	G C	G G	C C	54	0	0	39
A09	1892005	TPS2	evm.TU.Gh_A09G0077,evm.TU.Gh_A09G0078	Gh_A09G0078	intergenic	T	T C	T T	C C	54	0	0	41
A09	1892010	TPS2	evm.TU.Gh_A09G0077,evm.TU.Gh_A09G0078	Gh_A09G0078	intergenic	A	A G	A A	G G	52	0	0	45
A09	1892024	TPS2	evm.TU.Gh_A09G0077,evm.TU.Gh_A09G0078	Gh_A09G0078	intergenic	T	T G	T T	G G	53	0	0	48
A09	1892298	TPS2	evm.TU.Gh_A09G0077,evm.TU.Gh_A09G0078	Gh_A09G0078	intergenic	G	G A	G G	A A	44	0	0	40
A09	1892433	TPS2	evm.TU.Gh_A09G0077,evm.TU.Gh_A09G0078	Gh_A09G0078	intergenic	T	T C	T T	C C	42	0	0	30
A09	1892538	TPS2	evm.TU.Gh_A09G0077,evm.TU.Gh_A09G0078	Gh_A09G0078	intergenic	A	A G	A A	G G	37	0	0	31
A09	1892731	TPS2	evm.TU.Gh_A09G0077,evm.TU.Gh_A09G0078	Gh_A09G0078	intergenic	T	T C	T T	C C	42	0	0	38
A09	1892741	TPS2	evm.TU.Gh_A09G0077,evm.TU.Gh_A09G0078	Gh_A09G0078	intergenic	A	A G	A A	G G	42	0	0	36
A09	1892790	TPS2	evm.TU.Gh_A09G0077,evm.TU.Gh_A09G0078	Gh_A09G0078	intergenic	T	T A	T T	A A	33	0	0	30
A09	1892847	TPS2	evm.TU.Gh_A09G0077,evm.TU.Gh_A09G0078	Gh_A09G0078	intergenic	A	A G	A A	G G	32	0	0	37
A09	1892932	TPS2	evm.TU.Gh_A09G0077,evm.TU.Gh_A09G0078	Gh_A09G0078	intergenic	A	A G	A A	G G	42	0	0	44
A09	1892962	TPS2	evm.TU.Gh_A09G0077,evm.TU.Gh_A09G0078	Gh_A09G0078	intergenic	A	A G	A A	G G	40	0	0	45
A09	1892995	TPS2	evm.TU.Gh_A09G0077,evm.TU.Gh_A09G0078	Gh_A09G0078	intergenic	C	C T	C C	T T	41	0	0	44
A09	1893048	TPS2	evm.TU.Gh_A09G0077,evm.TU.Gh_A09G0078	Gh_A09G0078	intergenic	C	C T	C C	T T	36	0	0	53
A09	1893093	TPS2	evm.TU.Gh_A09G0077,evm.TU.Gh_A09G0078	Gh_A09G0078	intergenic	T	T C	T T	C C	40	0	0	54
A09	1893342	TPS2	evm.TU.Gh_A09G0077,evm.TU.Gh_A09G0078	Gh_A09G0078	intergenic	A	A G	A A	G G	45	0	0	41
A09	1893373	TPS2	evm.TU.Gh_A09G0077,evm.TU.Gh_A09G0078	Gh_A09G0078	intergenic	C	C T	C C	T T	46	0	0	37
A09	1893453	TPS2	evm.TU.Gh_A09G0077,evm.TU.Gh_A09G0078	Gh_A09G0078	intergenic	T	T C	T T	C C	48	0	0	40
A09	1893544	TPS2	evm.TU.Gh_A09G0077,evm.TU.Gh_A09G0078	Gh_A09G0078	intergenic	A	A G	A A	G G	52	0	0	37
A09	1893619	TPS2	evm.TU.Gh_A09G0077,evm.TU.Gh_A09G0078	Gh_A09G0078	intergenic	G	G A	G G	A A	42	0	0	37
A09	1893775	TPS2	evm.TU.Gh_A09G0077,evm.TU.Gh_A09G0078	Gh_A09G0078	intergenic	T	T C	T T	C C	50	0	0	31
A09	1893851	TPS2	evm.TU.Gh_A09G0077,evm.TU.Gh_A09G0078	Gh_A09G0078	intergenic	C	C T	C C	T T	40	0	0	30
A09	1893885	TPS2	evm.TU.Gh_A09G0077,evm.TU.Gh_A09G0078	Gh_A09G0078	intergenic	T	T G	T T	G G	42	0	0	28
A09	1893980	TPS2	evm.TU.Gh_A09G0077,evm.TU.Gh_A09G0078	Gh_A09G0078	intergenic	C	C T	C C	T T	36	0	0	29
A09	1894102	TPS2	evm.TU.Gh_A09G0077,evm.TU.Gh_A09G0078	Gh_A09G0078	intergenic	C	C G	C C	G G	50	0	0	42
A09	1894169	TPS2	evm.TU.Gh_A09G0077,evm.TU.Gh_A09G0078	Gh_A09G0078	intergenic	C	C T	C C	T T	44	0	0	48
A09	1894255	TPS2	evm.TU.Gh_A09G0077,evm.TU.Gh_A09G0078	Gh_A09G0078	intergenic	G	G A	G G	A A	37	0	0	46
A09	1894262	TPS2	evm.TU.Gh_A09G0077,evm.TU.Gh_A09G0078	Gh_A09G0078	intergenic	T	T C	T T	C C	36	0	0	44
A09	1894289	TPS2	evm.TU.Gh_A09G0077,evm.TU.Gh_A09G0078	Gh_A09G0078	intergenic	T	T G	T T	G G	42	0	0	48
A09	1894296	TPS2	evm.TU.Gh_A09G0077,evm.TU.Gh_A09G0078	Gh_A09G0078	intergenic	G	G A	G G	A A	42	0	0	45
A09	1894504	TPS2	evm.TU.Gh_A09G0077,evm.TU.Gh_A09G0078	Gh_A09G0078	intergenic	A	A C	A A	C C	25	0	0	19
A09	1894530	TPS2	evm.TU.Gh_A09G0077,evm.TU.Gh_A09G0078	Gh_A09G0078	intergenic	C	C T	C C	T T	22	0	0	18
A09	1894628	TPS2	evm.TU.Gh_A09G0077,evm.TU.Gh_A09G0078	Gh_A09G0078	intergenic	C	C T	C C	T T	26	0	0	22
A09	1894656	TPS2	evm.TU.Gh_A09G0077,evm.TU.Gh_A09G0078	Gh_A09G0078	intergenic	G	G A	G G	A A	29	0	0	23
A09	1894719	TPS2	evm.TU.Gh_A09G0077,evm.TU.Gh_A09G0078	Gh_A09G0078	intergenic	A	A G	A A	G G	26	0	0	20
A09	1894730	TPS2	evm.TU.Gh_A09G0077,evm.TU.Gh_A09G0078	Gh_A09G0078	intergenic	C	C T	C C	T T	25	0	0	19
A09	1894732	TPS2	evm.TU.Gh_A09G0077,evm.TU.Gh_A09G0078	Gh_A09G0078	intergenic	G	G A	G G	A A	26	0	0	19
A09	1894755	TPS2	evm.TU.Gh_A09G0077,evm.TU.Gh_A09G0078	Gh_A09G0078	intergenic	C	C T	C C	T T	28	0	0	19
A09	1894773	TPS2	evm.TU.Gh_A09G0077,evm.TU.Gh_A09G0078	Gh_A09G0078	intergenic	A	A G	A A	G G	25	0	0	20
A09	1894899	TPS2	evm.TU.Gh_A09G0077,evm.TU.Gh_A09G0078	Gh_A09G0078	intergenic	A	A C	A A	C C	19	0	0	27
A09	1895115	TPS2	evm.TU.Gh_A09G0077,evm.TU.Gh_A09G0078	Gh_A09G0078	intergenic	T	T C	T T	C C	42	0	0	44
A09	1895359	TPS2	evm.TU.Gh_A09G0077,evm.TU.Gh_A09G0078	Gh_A09G0078	intergenic	G	G A	G G	A A	35	0	0	56
A09	1895382	TPS2	evm.TU.Gh_A09G0077,evm.TU.Gh_A09G0078	Gh_A09G0078	intergenic	T	T C	T T	C C	33	0	0	49
A09	1895555	TPS2	evm.TU.Gh_A09G0077,evm.TU.Gh_A09G0078	Gh_A09G0078	intergenic	C	C T	C C	T T	45	0	0	49
A09	1895668	TPS2	evm.TU.Gh_A09G0077,evm.TU.Gh_A09G0078	Gh_A09G0078	intergenic	A	A G	A A	G G	47	0	0	43
A09	1895716	TPS2	evm.TU.Gh_A09G0077,evm.TU.Gh_A09G0078	Gh_A09G0078	intergenic	G	G T	G G	T T	43	0	0	39
A09	1895804	TPS2	evm.TU.Gh_A09G0077,evm.TU.Gh_A09G0078	Gh_A09G0078	intergenic	G	G A	G G	A A	36	0	0	35
A09	1895932	TPS2	evm.TU.Gh_A09G0077,evm.TU.Gh_A09G0078	Gh_A09G0078	intergenic	A	A G	A A	G G	39	0	0	24
A09	1896002	TPS2	evm.TU.Gh_A09G0077,evm.TU.Gh_A09G0078	Gh_A09G0078	intergenic	T	T C	T T	C C	42	0	0	33
A09	1896107	TPS2	evm.TU.Gh_A09G0077,evm.TU.Gh_A09G0078	Gh_A09G0078	intergenic	G	G C	G G	C C	45	0	0	42
A09	1896144	TPS2	evm.TU.Gh_A09G0077,evm.TU.Gh_A09G0078	Gh_A09G0078	intergenic	G	G A	G G	A A	57	0	0	45
A09	1896513	TPS2	evm.TU.Gh_A09G0077,evm.TU.Gh_A09G0078	Gh_A09G0078	intergenic	G	G A	G G	A A	49	0	0	48
A09	1896658	TPS2	evm.TU.Gh_A09G0077,evm.TU.Gh_A09G0078	Gh_A09G0078	intergenic	C	C T	C C	T T	55	0	0	50
A09	1896931	TPS2	evm.TU.Gh_A09G0077,evm.TU.Gh_A09G0078	Gh_A09G0078	intergenic	C	C A	C C	A A	38	0	0	26
A09	1896991	TPS2	evm.TU.Gh_A09G0077,evm.TU.Gh_A09G0078	Gh_A09G0078	intergenic	G	G A	G G	A A	32	0	0	19
A09	1897011	TPS2	evm.TU.Gh_A09G0077,evm.TU.Gh_A09G0078	Gh_A09G0078	intergenic	G	G T	G G	T T	32	0	0	20
A09	1897125	TPS2	evm.TU.Gh_A09G0077,evm.TU.Gh_A09G0078	Gh_A09G0078	intergenic	T	T C	T T	C C	34	0	0	20
A09	1897219	TPS2	evm.TU.Gh_A09G0077,evm.TU.Gh_A09G0078	Gh_A09G0078	intergenic	C	C T	C C	T T	38	0	0	25
A09	1897289	TPS2	evm.TU.Gh_A09G0077,evm.TU.Gh_A09G0078	Gh_A09G0078	intergenic	A	A G	A A	G G	40	0	0	27
A09	1897491	TPS2	evm.TU.Gh_A09G0077,evm.TU.Gh_A09G0078	Gh_A09G0078	intergenic	C	C T	C C	T T	37	0	0	32
A09	1897731	TPS2	evm.TU.Gh_A09G0077,evm.TU.Gh_A09G0078	Gh_A09G0078	intergenic	G	G A	G G	A A	28	1	0	28
A09	1897742	TPS2	evm.TU.Gh_A09G0077,evm.TU.Gh_A09G0078	Gh_A09G0078	intergenic	C	C T	C C	T T	25	0	0	28
A09	1897839	TPS2	evm.TU.Gh_A09G0077,evm.TU.Gh_A09G0078	Gh_A09G0078	intergenic	A	A G	A A	G G	22	0	0	22
A09	1897922	TPS2	evm.TU.Gh_A09G0077,evm.TU.Gh_A09G0078	Gh_A09G0078	intergenic	G	G A	G G	A A	25	0	0	16
A09	1897988	TPS2	evm.TU.Gh_A09G0077,evm.TU.Gh_A09G0078	Gh_A09G0078	intergenic	G	G A	G G	A A	30	0	0	21
A09	1898083	TPS2	evm.TU.Gh_A09G0077,evm.TU.Gh_A09G0078	Gh_A09G0078	intergenic	G	G A	G G	A A	24	0	0	23
A09	1898191	TPS2	evm.TU.Gh_A09G0077,evm.TU.Gh_A09G0078	Gh_A09G0078	intergenic	T	T C	T T	C C	28	0	0	26
A09	1898316	TPS2	evm.TU.Gh_A09G0077,evm.TU.Gh_A09G0078	Gh_A09G0078	intergenic	G	G C	G G	C C	35	0	0	28
A09	1898339	TPS2	evm.TU.Gh_A09G0077,evm.TU.Gh_A09G0078	Gh_A09G0078	intergenic	C	C A	C C	A A	36	0	0	28
A09	1898448	TPS2	evm.TU.Gh_A09G0077,evm.TU.Gh_A09G0078	Gh_A09G0078	intergenic	A	A C	A A	C C	32	0	0	33
A09	1898612	TPS2	evm.TU.Gh_A09G0077,evm.TU.Gh_A09G0078	Gh_A09G0078	intergenic	A	A G	A A	G G	40	0	0	45
A09	1898658	TPS2	evm.TU.Gh_A09G0077,evm.TU.Gh_A09G0078	Gh_A09G0078	intergenic	G	G A	G G	A A	45	0	0	42
A09	1898697	TPS2	evm.TU.Gh_A09G0077,evm.TU.Gh_A09G0078	Gh_A09G0078	intergenic	T	T C	T T	C C	47	0	0	47
A09	1898718	TPS2	evm.TU.Gh_A09G0077,evm.TU.Gh_A09G0078	Gh_A09G0078	intergenic	T	T C	T T	C C	50	0	0	53
A09	1898786	TPS2	evm.TU.Gh_A09G0077,evm.TU.Gh_A09G0078	Gh_A09G0078	intergenic	G	G A	G G	A A	45	0	0	56
A09	1898849	TPS2	evm.TU.Gh_A09G0077,evm.TU.Gh_A09G0078	Gh_A09G0078	intergenic	T	T C	T T	C C	48	0	0	59
A09	1899137	TPS2	evm.TU.Gh_A09G0077,evm.TU.Gh_A09G0078	Gh_A09G0078	intergenic	G	G C	G G	C C	62	0	0	51
A09	1899156	TPS2	evm.TU.Gh_A09G0077,evm.TU.Gh_A09G0078	Gh_A09G0078	intergenic	C	C T	C C	T T	55	0	0	43
A09	1899184	TPS2	evm.TU.Gh_A09G0077,evm.TU.Gh_A09G0078	Gh_A09G0078	intergenic	A	A G	A A	G G	58	0	0	41
A09	1899227	TPS2	evm.TU.Gh_A09G0077,evm.TU.Gh_A09G0078	Gh_A09G0078	intergenic	T	T C	T T	C C	56	0	0	40
A09	1899279	TPS2	evm.TU.Gh_A09G0077,evm.TU.Gh_A09G0078	Gh_A09G0078	intergenic	A	A C	A A	C C	48	0	0	36
A09	1899310	TPS2	evm.TU.Gh_A09G0077,evm.TU.Gh_A09G0078	Gh_A09G0078	intergenic	A	A G	A A	G G	54	0	0	40
A09	1899332	TPS2	evm.TU.Gh_A09G0077,evm.TU.Gh_A09G0078	Gh_A09G0078	intergenic	T	T C	T T	C C	53	0	0	36
A09	1899341	TPS2	evm.TU.Gh_A09G0077,evm.TU.Gh_A09G0078	Gh_A09G0078	intergenic	A	A G	A A	G G	53	1	0	33
A09	1899615	TPS2	evm.TU.Gh_A09G0077,evm.TU.Gh_A09G0078	Gh_A09G0078	intergenic	C	C G	C C	G G	48	0	0	37
A09	1899779	TPS2	evm.TU.Gh_A09G0077,evm.TU.Gh_A09G0078	Gh_A09G0078	intergenic	C	C A	C C	A A	47	0	0	45
A09	1899968	TPS2	evm.TU.Gh_A09G0077,evm.TU.Gh_A09G0078	Gh_A09G0078	intergenic	T	T A	T T	A A	45	0	0	56
A09	1900056	TPS2	evm.TU.Gh_A09G0077,evm.TU.Gh_A09G0078	Gh_A09G0078	intergenic	G	G C	G G	C C	44	0	0	57
A09	1900239	TPS2	evm.TU.Gh_A09G0077,evm.TU.Gh_A09G0078	Gh_A09G0078	intergenic	G	G T	G G	T T	30	0	0	43
A09	1900491	TPS2	evm.TU.Gh_A09G0077,evm.TU.Gh_A09G0078	Gh_A09G0078	intergenic	C	C T	C C	T T	34	0	0	37
A09	1900565	TPS2	evm.TU.Gh_A09G0077,evm.TU.Gh_A09G0078	Gh_A09G0078	intergenic	T	T G	T T	G G	41	0	0	42
A09	1900765	TPS2	evm.TU.Gh_A09G0077,evm.TU.Gh_A09G0078	Gh_A09G0078	intergenic	A	A G	A A	G G	47	0	0	30
A09	1900855	TPS2	evm.TU.Gh_A09G0077,evm.TU.Gh_A09G0078	Gh_A09G0078	intergenic	T	T C	T T	C C	32	0	0	19
A09	1900870	TPS2	evm.TU.Gh_A09G0077,evm.TU.Gh_A09G0078	Gh_A09G0078	intergenic	G	G A	G G	A A	32	0	0	20
A09	1900874	TPS2	evm.TU.Gh_A09G0077,evm.TU.Gh_A09G0078	Gh_A09G0078	intergenic	A	A C	A A	C C	30	0	0	18
A09	1901061	TPS2	evm.TU.Gh_A09G0077,evm.TU.Gh_A09G0078	Gh_A09G0078	intergenic	G	G C	G G	C C	18	0	0	22
A09	1901166	TPS2	evm.TU.Gh_A09G0077,evm.TU.Gh_A09G0078	Gh_A09G0078	intergenic	T	T A	T T	A A	13	0	0	19
A09	1901304	TPS2	evm.TU.Gh_A09G0077,evm.TU.Gh_A09G0078	Gh_A09G0078	intergenic	A	A C	A A	C C	20	0	0	21
A09	1901344	TPS2	evm.TU.Gh_A09G0077,evm.TU.Gh_A09G0078	Gh_A09G0078	intergenic	G	G A	G G	A A	21	0	0	18
A09	1901787	TPS2	evm.TU.Gh_A09G0077,evm.TU.Gh_A09G0078	Gh_A09G0078	intergenic	G	G A	G G	A A	46	0	0	54
A09	1901986	TPS2	evm.TU.Gh_A09G0077,evm.TU.Gh_A09G0078	Gh_A09G0078	intergenic	T	T G	T T	G G	51	0	0	60
A09	1902046	TPS2	evm.TU.Gh_A09G0077,evm.TU.Gh_A09G0078	Gh_A09G0078	intergenic	T	T C	T T	C C	48	0	0	46
A09	1902244	TPS2	evm.TU.Gh_A09G0077,evm.TU.Gh_A09G0078	Gh_A09G0078	intergenic	A	A G	A A	G G	28	0	0	28
A09	1902358	TPS2	evm.TU.Gh_A09G0077,evm.TU.Gh_A09G0078	Gh_A09G0078	intergenic	C	C T	C C	T T	24	0	0	37
A09	1902491	TPS2	evm.TU.Gh_A09G0077,evm.TU.Gh_A09G0078	Gh_A09G0078	intergenic	A	A G	A A	G G	25	0	0	32
A09	1902510	TPS2	evm.TU.Gh_A09G0077,evm.TU.Gh_A09G0078	Gh_A09G0078	intergenic	G	G A	G G	A A	27	0	0	31
A09	1902638	TPS2	evm.TU.Gh_A09G0077,evm.TU.Gh_A09G0078	Gh_A09G0078	intergenic	C	C T	C C	T T	25	0	0	30
A09	1902832	TPS2	evm.TU.Gh_A09G0077,evm.TU.Gh_A09G0078	Gh_A09G0078	intergenic	T	T C	T T	C C	18	0	0	35
A09	1902876	TPS2	evm.TU.Gh_A09G0077,evm.TU.Gh_A09G0078	Gh_A09G0078	intergenic	G	G T	G G	T T	16	0	0	28
A09	1902888	TPS2	evm.TU.Gh_A09G0077,evm.TU.Gh_A09G0078	Gh_A09G0078	intergenic	T	T C	T T	C C	19	0	0	26
A09	1902952	TPS2	evm.TU.Gh_A09G0077,evm.TU.Gh_A09G0078	Gh_A09G0078	intergenic	T	T C	T T	C C	17	0	0	26
A09	1903006	TPS2	evm.TU.Gh_A09G0077,evm.TU.Gh_A09G0078	Gh_A09G0078	intergenic	C	C T	C C	T T	16	0	0	25
A09	1903018	TPS2	evm.TU.Gh_A09G0077,evm.TU.Gh_A09G0078	Gh_A09G0078	intergenic	C	C T	C C	T T	14	0	0	25
A09	1903056	TPS2	evm.TU.Gh_A09G0077,evm.TU.Gh_A09G0078	Gh_A09G0078	intergenic	A	A T	A A	T T	20	0	0	24
A09	1903080	TPS2	evm.TU.Gh_A09G0077,evm.TU.Gh_A09G0078	Gh_A09G0078	intergenic	A	A T	A A	T T	26	0	0	22
A09	1903234	TPS2	evm.TU.Gh_A09G0077,evm.TU.Gh_A09G0078	Gh_A09G0078	intergenic	C	C T	C C	T T	38	0	0	25
A09	1903259	TPS2	evm.TU.Gh_A09G0077,evm.TU.Gh_A09G0078	Gh_A09G0078	intergenic	T	T C	T T	C C	39	0	0	28
A09	1903495	TPS2	evm.TU.Gh_A09G0077,evm.TU.Gh_A09G0078	Gh_A09G0078	intergenic	T	T C	T T	C C	19	0	0	19
A09	1903555	TPS2	evm.TU.Gh_A09G0077,evm.TU.Gh_A09G0078	Gh_A09G0078	intergenic	C	C G	C C	G G	20	0	0	25
A09	1903569	TPS2	evm.TU.Gh_A09G0077,evm.TU.Gh_A09G0078	Gh_A09G0078	intergenic	T	T C	T T	C C	20	0	0	28
A09	1903915	TPS2	evm.TU.Gh_A09G0077,evm.TU.Gh_A09G0078	Gh_A09G0078	intergenic	G	G C	G G	C C	41	0	0	43
A09	1903960	TPS2	evm.TU.Gh_A09G0077,evm.TU.Gh_A09G0078	Gh_A09G0078	intergenic	T	T C	T T	C C	34	0	0	32
A09	1903972	TPS2	evm.TU.Gh_A09G0077,evm.TU.Gh_A09G0078	Gh_A09G0078	intergenic	A	A G	A A	G G	29	0	0	29
A09	1904193	TPS2	evm.TU.Gh_A09G0077,evm.TU.Gh_A09G0078	Gh_A09G0078	intergenic	A	A C	A A	C C	10	0	0	7
A09	1904244	TPS2	evm.TU.Gh_A09G0077,evm.TU.Gh_A09G0078	Gh_A09G0078	intergenic	A	A T	A A	T T	11	0	0	11
A09	1904347	TPS2	evm.TU.Gh_A09G0077,evm.TU.Gh_A09G0078	Gh_A09G0078	intergenic	A	A C	A A	C C	15	0	0	16
A09	1904356	TPS2	evm.TU.Gh_A09G0077,evm.TU.Gh_A09G0078	Gh_A09G0078	intergenic	T	T C	T T	C C	17	0	0	16
A09	1904405	TPS2	evm.TU.Gh_A09G0077,evm.TU.Gh_A09G0078	Gh_A09G0078	intergenic	T	T C	T T	C C	20	0	0	14
A09	1904490	TPS2	evm.TU.Gh_A09G0077,evm.TU.Gh_A09G0078	Gh_A09G0078	intergenic	A	A G	A A	G G	18	0	0	12
A09	1904535	TPS2	evm.TU.Gh_A09G0077,evm.TU.Gh_A09G0078	Gh_A09G0078	intergenic	C	C A	C C	A A	15	0	0	11
A09	1904620	TPS2	evm.TU.Gh_A09G0077,evm.TU.Gh_A09G0078	Gh_A09G0078	intergenic	C	C A	C C	A A	16	0	0	17
A09	1904678	TPS2	evm.TU.Gh_A09G0077,evm.TU.Gh_A09G0078	Gh_A09G0078	intergenic	A	A C	A A	C C	13	0	0	15
A09	1904823	TPS2	evm.TU.Gh_A09G0077,evm.TU.Gh_A09G0078	Gh_A09G0078	intergenic	A	A C	A A	C C	18	0	0	12
A09	1904840	TPS2	evm.TU.Gh_A09G0077,evm.TU.Gh_A09G0078	Gh_A09G0078	intergenic	T	T G	T T	G G	17	0	0	13
A09	1904985	TPS2	evm.TU.Gh_A09G0077,evm.TU.Gh_A09G0078	Gh_A09G0078	intergenic	T	T A	T T	A A	10	0	0	7
A09	1905050	TPS2	evm.TU.Gh_A09G0077,evm.TU.Gh_A09G0078	Gh_A09G0078	intergenic	T	T A	T T	A A	10	0	0	9
A09	1905407	TPS2	evm.TU.Gh_A09G0077,evm.TU.Gh_A09G0078	Gh_A09G0078	intergenic	C	C T	C C	T T	51	0	0	47
A09	1905744	TPS2	evm.TU.Gh_A09G0077,evm.TU.Gh_A09G0078	Gh_A09G0078	intergenic	A	A G	A A	G G	39	0	0	33
A09	1905984	TPS2	evm.TU.Gh_A09G0077,evm.TU.Gh_A09G0078	Gh_A09G0078	intergenic	G	G A	G G	A A	44	0	0	26
A09	1906039	TPS2	evm.TU.Gh_A09G0077,evm.TU.Gh_A09G0078	Gh_A09G0078	intergenic	C	C T	C C	T T	39	0	0	24
A09	1906081	TPS2	evm.TU.Gh_A09G0077,evm.TU.Gh_A09G0078	Gh_A09G0078	intergenic	G	G A	G G	A A	34	0	0	24
A09	1906086	TPS2	evm.TU.Gh_A09G0077,evm.TU.Gh_A09G0078	Gh_A09G0078	intergenic	A	A T	A A	T T	29	0	0	24
A09	1906176	TPS2	evm.TU.Gh_A09G0077,evm.TU.Gh_A09G0078	Gh_A09G0078	intergenic	G	G A	G G	A A	24	0	0	20
A09	1906199	TPS2	evm.TU.Gh_A09G0077,evm.TU.Gh_A09G0078	Gh_A09G0078	intergenic	C	C T	C C	T T	25	0	0	18
A09	1906256	TPS2	evm.TU.Gh_A09G0077,evm.TU.Gh_A09G0078	Gh_A09G0078	intergenic	T	T C	T T	C C	23	0	0	19
A09	1906401	TPS2	evm.TU.Gh_A09G0077,evm.TU.Gh_A09G0078	Gh_A09G0078	intergenic	C	C T	C C	T T	31	0	0	24
A09	1906415	TPS2	evm.TU.Gh_A09G0077,evm.TU.Gh_A09G0078	Gh_A09G0078	intergenic	C	C T	C C	T T	30	0	0	27
A09	1907055	TPS2	evm.TU.Gh_A09G0077,evm.TU.Gh_A09G0078	Gh_A09G0078	intergenic	A	A G	A A	G G	28	0	0	27
A09	1907457	TPS2	evm.TU.Gh_A09G0077,evm.TU.Gh_A09G0078	Gh_A09G0078	intergenic	C	C T	C C	T T	47	0	0	35
A09	1907485	TPS2	evm.TU.Gh_A09G0077,evm.TU.Gh_A09G0078	Gh_A09G0078	intergenic	C	C T	C C	T T	46	0	0	37
A09	1907551	TPS2	evm.TU.Gh_A09G0077,evm.TU.Gh_A09G0078	Gh_A09G0078	intergenic	A	A T	A A	T T	49	0	0	41
A09	1907570	TPS2	evm.TU.Gh_A09G0077,evm.TU.Gh_A09G0078	Gh_A09G0078	intergenic	T	T C	T T	C C	43	0	0	43
A09	1907753	TPS2	evm.TU.Gh_A09G0077,evm.TU.Gh_A09G0078	Gh_A09G0078	intergenic	C	C T	C C	T T	38	0	0	17
A09	1908167	TPS2	evm.TU.Gh_A09G0077,evm.TU.Gh_A09G0078	Gh_A09G0078	intergenic	G	G T	G G	T T	33	0	0	38
A09	1908186	TPS2	evm.TU.Gh_A09G0077,evm.TU.Gh_A09G0078	Gh_A09G0078	intergenic	T	T G	T T	G G	31	0	0	39
A09	1908204	TPS2	evm.TU.Gh_A09G0077,evm.TU.Gh_A09G0078	Gh_A09G0078	intergenic	G	G A	G G	A A	34	0	0	37
A09	1908205	TPS2	evm.TU.Gh_A09G0077,evm.TU.Gh_A09G0078	Gh_A09G0078	intergenic	A	A G	A A	G G	33	0	0	38
A09	1908549	TPS2	evm.TU.Gh_A09G0077,evm.TU.Gh_A09G0078	Gh_A09G0078	intergenic	G	G A	G G	A A	37	0	0	36
A09	1908574	TPS2	evm.TU.Gh_A09G0077,evm.TU.Gh_A09G0078	Gh_A09G0078	intergenic	G	G A	G G	A A	34	0	0	38
A09	1908725	TPS2	evm.TU.Gh_A09G0077,evm.TU.Gh_A09G0078	Gh_A09G0078	intergenic	A	A C	A A	C C	36	0	0	30
A09	1908792	TPS2	evm.TU.Gh_A09G0077,evm.TU.Gh_A09G0078	Gh_A09G0078	intergenic	T	T G	T T	G G	29	0	0	26
A09	1908871	TPS2	evm.TU.Gh_A09G0077,evm.TU.Gh_A09G0078	Gh_A09G0078	intergenic	G	G C	G G	C C	24	0	0	20
A09	1908928	TPS2	evm.TU.Gh_A09G0077,evm.TU.Gh_A09G0078	Gh_A09G0078	intergenic	T	T C	T T	C C	27	0	0	18
A09	1908996	TPS2	evm.TU.Gh_A09G0077,evm.TU.Gh_A09G0078	Gh_A09G0078	intergenic	C	C T	C C	T T	22	0	0	18
A09	1909206	TPS2	evm.TU.Gh_A09G0077,evm.TU.Gh_A09G0078	Gh_A09G0078	intergenic	G	G A	G G	A A	22	0	0	27
A09	1910422	TPS2	evm.TU.Gh_A09G0077,evm.TU.Gh_A09G0078	Gh_A09G0078	intergenic	G	G A	G G	A A	17	0	0	27
A09	1910448	TPS2	evm.TU.Gh_A09G0077,evm.TU.Gh_A09G0078	Gh_A09G0078	intergenic	G	G A	G G	A A	18	0	0	31
A09	1910477	TPS2	evm.TU.Gh_A09G0077,evm.TU.Gh_A09G0078	Gh_A09G0078	intergenic	T	T C	T T	C C	20	0	0	33
A09	1910560	TPS2	evm.TU.Gh_A09G0077,evm.TU.Gh_A09G0078	Gh_A09G0078	intergenic	A	A G	A A	G G	17	0	0	33
A09	1910572	TPS2	evm.TU.Gh_A09G0077,evm.TU.Gh_A09G0078	Gh_A09G0078	intergenic	T	T A	T T	A A	21	0	0	35
A09	1910684	TPS2	evm.TU.Gh_A09G0077,evm.TU.Gh_A09G0078	Gh_A09G0078	intergenic	T	T C	T T	C C	23	0	0	23
A09	1910723	TPS2	evm.TU.Gh_A09G0077,evm.TU.Gh_A09G0078	Gh_A09G0078	intergenic	C	C T	T T	C C	2	27	24	0
A09	1911037	TPS2	evm.TU.Gh_A09G0077,evm.TU.Gh_A09G0078	Gh_A09G0078	intergenic	C	C G	C C	G G	30	0	0	35
A09	1911086	TPS2	evm.TU.Gh_A09G0077,evm.TU.Gh_A09G0078	Gh_A09G0078	intergenic	A	A G	A A	G G	30	0	0	38
A09	1911088	TPS2	evm.TU.Gh_A09G0077,evm.TU.Gh_A09G0078	Gh_A09G0078	intergenic	T	T C	T T	C C	27	0	0	40
A09	1911154	TPS2	evm.TU.Gh_A09G0077,evm.TU.Gh_A09G0078	Gh_A09G0078	intergenic	A	A G	A A	G G	25	0	0	51
A09	1911264	TPS2	evm.TU.Gh_A09G0077,evm.TU.Gh_A09G0078	Gh_A09G0078	intergenic	C	C T	C C	T T	35	0	0	57
A09	1911431	TPS2	evm.TU.Gh_A09G0077,evm.TU.Gh_A09G0078	Gh_A09G0078	intergenic	A	A T	A A	T T	47	0	0	39
A09	1911476	TPS2	evm.TU.Gh_A09G0077,evm.TU.Gh_A09G0078	Gh_A09G0078	intergenic	C	C T	C C	T T	51	0	0	34
A09	1911594	TPS2	evm.TU.Gh_A09G0077,evm.TU.Gh_A09G0078	Gh_A09G0078	intergenic	T	T C	T T	C C	34	0	0	37
A09	1911741	TPS2	evm.TU.Gh_A09G0077,evm.TU.Gh_A09G0078	Gh_A09G0078	intergenic	C	C T	C C	T T	17	0	0	20
A09	1912062	TPS2	evm.TU.Gh_A09G0078	Gh_A09G0078	downstream	T	T A	T T	A A	12	0	0	7
A09	1912094	TPS2	evm.TU.Gh_A09G0078	Gh_A09G0078	downstream	C	C T	C C	T T	9	0	0	8
A09	1912145	TPS2	evm.TU.Gh_A09G0078	Gh_A09G0078	downstream	T	T G	T T	G G	13	0	0	7
A09	1912174	TPS2	evm.TU.Gh_A09G0078	Gh_A09G0078	downstream	A	A G	A A	G G	12	0	0	8
A09	1912398	TPS2	evm.TU.Gh_A09G0078	Gh_A09G0078	downstream	C	C A	C C	A A	23	0	0	12
A09	1912469	TPS2	evm.TU.Gh_A09G0078	Gh_A09G0078	downstream	G	G T	G G	T T	26	0	0	19
A09	1912474	TPS2	evm.TU.Gh_A09G0078	Gh_A09G0078	downstream	T	T C	T T	C C	27	0	0	17
A09	1912523	TPS2	evm.TU.Gh_A09G0078	Gh_A09G0078	downstream	A	A G	A A	G G	23	0	0	16
A09	1912651	TPS2	evm.TU.Gh_A09G0078	Gh_A09G0078	downstream	T	T G	T T	T G	20	0	2	11
A09	1912659	TPS2	evm.TU.Gh_A09G0078	Gh_A09G0078	downstream	C	C G	C C	C G	20	0	2	13
A09	1913005	TPS2	evm.TU.Gh_A09G0078	Gh_A09G0078	downstream	A	A C	A A	C C	31	0	0	18
A09	1913189	TPS2	evm.TU.Gh_A09G0078	Gh_A09G0078	intronic	G	G A	G G	A A	34	0	0	37
A09	1913987	TPS2	evm.TU.Gh_A09G0078	Gh_A09G0078	intronic	G	G T	G G	T T	34	0	0	14
A09	1914345	TPS2	evm.TU.Gh_A09G0078	Gh_A09G0078	intronic	C	C A	C C	C A	16	1	14	6
A09	1914430	TPS2	evm.TU.Gh_A09G0078	Gh_A09G0078	synonymous SNV	T	T C	T T	C C	17	0	0	27
A09	1914485	TPS2	evm.TU.Gh_A09G0078	Gh_A09G0078	nonsynonymous SNV	G	G T	G G	T T	19	0	0	26
A09	1915183	TPS2	evm.TU.Gh_A09G0078	Gh_A09G0078	intronic	T	T C	T T	C C	33	0	0	19
A09	1915288	TPS2	evm.TU.Gh_A09G0078	Gh_A09G0078	intronic	T	T C	T T	C C	29	0	0	18
A09	1915955	TPS2	evm.TU.Gh_A09G0078	Gh_A09G0078	intronic	T	T A	T T	A A	20	0	1	11
A09	1915956	TPS2	evm.TU.Gh_A09G0078	Gh_A09G0078	intronic	A	A T	A A	T T	21	0	0	11
A09	1916197	TPS2	evm.TU.Gh_A09G0078	Gh_A09G0078	nonsynonymous SNV	G	G A	A A	G G	0	31	39	0
A09	1916442	TPS2	evm.TU.Gh_A09G0078	Gh_A09G0078	synonymous SNV	A	A G	A A	G G	38	0	0	29
A09	1916687	TPS2	evm.TU.Gh_A09G0078	Gh_A09G0078	nonsynonymous SNV	C	C G	C C	G G	23	0	0	12
A09	1916689	TPS2	evm.TU.Gh_A09G0078	Gh_A09G0078	synonymous SNV	G	G T	G G	T T	21	0	0	12
A09	1917050	TPS2	evm.TU.Gh_A09G0078	Gh_A09G0078	intronic	T	T A	A A	T T	2	5	8	0
A09	1922220	TPS2	evm.TU.Gh_A09G0078	Gh_A09G0078	intronic	A	A G	A A	G G	6	0	0	5
A09	1922244	TPS2	evm.TU.Gh_A09G0078	Gh_A09G0078	intronic	C	C G	C C	G G	4	0	0	3
A09	1924042	TPS2	evm.TU.Gh_A09G0078	Gh_A09G0078	upstream	G	G T	G G	T T	8	0	0	3
A09	1924043	TPS2	evm.TU.Gh_A09G0078	Gh_A09G0078	upstream	C	C T	C C	T T	8	0	0	3
A09	1924125	TPS2	evm.TU.Gh_A09G0078	Gh_A09G0078	upstream	G	G C	G G	C C	14	0	0	6
A09	1924257	TPS2	evm.TU.Gh_A09G0078,evm.TU.Gh_A09G0079	Gh_A09G0078	intergenic	G	G A	G G	A A	25	0	0	14
A09	1924489	TPS2	evm.TU.Gh_A09G0078,evm.TU.Gh_A09G0079	Gh_A09G0078	intergenic	T	T A	T T	A A	24	0	0	15
A09	1925147	TPS2	evm.TU.Gh_A09G0078,evm.TU.Gh_A09G0079	Gh_A09G0078	intergenic	C	C T	C C	T T	8	0	0	13
A09	1925330	TPS2	evm.TU.Gh_A09G0078,evm.TU.Gh_A09G0079	Gh_A09G0078	intergenic	G	G A	G G	A A	12	0	0	31
A09	1925434	TPS2	evm.TU.Gh_A09G0078,evm.TU.Gh_A09G0079	Gh_A09G0078	intergenic	G	G T	G G	T T	20	0	0	27
A09	1925951	TPS2	evm.TU.Gh_A09G0078,evm.TU.Gh_A09G0079	Gh_A09G0078	intergenic	G	G A	G G	A A	21	0	0	29
A09	1926242	TPS2	evm.TU.Gh_A09G0078,evm.TU.Gh_A09G0079	Gh_A09G0078	intergenic	T	T C	T T	C C	40	0	0	51
A09	1926291	TPS2	evm.TU.Gh_A09G0078,evm.TU.Gh_A09G0079	Gh_A09G0078	intergenic	T	T C	T T	C C	55	1	0	55
A09	1926549	TPS2	evm.TU.Gh_A09G0078,evm.TU.Gh_A09G0079	Gh_A09G0078	intergenic	A	A C	A A	C C	50	0	0	65
A09	1926559	TPS2	evm.TU.Gh_A09G0078,evm.TU.Gh_A09G0079	Gh_A09G0078	intergenic	A	A G	A A	G G	53	0	0	64
A09	1926732	TPS2	evm.TU.Gh_A09G0078,evm.TU.Gh_A09G0079	Gh_A09G0078	intergenic	C	C T	C C	T T	46	0	0	51
A09	1926815	TPS2	evm.TU.Gh_A09G0078,evm.TU.Gh_A09G0079	Gh_A09G0078	intergenic	T	T G	T T	G G	48	0	0	42
A09	1927014	TPS2	evm.TU.Gh_A09G0078,evm.TU.Gh_A09G0079	Gh_A09G0078	intergenic	T	T C	T T	C C	50	0	0	55
A09	1927642	TPS2	evm.TU.Gh_A09G0078,evm.TU.Gh_A09G0079	Gh_A09G0078	intergenic	G	G T	G G	T T	36	0	0	31
A09	1927671	TPS2	evm.TU.Gh_A09G0078,evm.TU.Gh_A09G0079	Gh_A09G0078	intergenic	A	A G	A A	G G	39	0	0	32
A09	1927799	TPS2	evm.TU.Gh_A09G0078,evm.TU.Gh_A09G0079	Gh_A09G0078	intergenic	C	C A	C C	A A	22	0	0	36
A09	1927883	TPS2	evm.TU.Gh_A09G0078,evm.TU.Gh_A09G0079	Gh_A09G0078	intergenic	T	T G	T T	G G	23	0	0	35
A09	1928869	TPS2	evm.TU.Gh_A09G0078,evm.TU.Gh_A09G0079	Gh_A09G0078	intergenic	A	A T	A A	T T	38	0	0	50
A09	1928913	TPS2	evm.TU.Gh_A09G0078,evm.TU.Gh_A09G0079	Gh_A09G0078	intergenic	C	C T	C C	T T	33	0	0	50
A09	1929116	TPS2	evm.TU.Gh_A09G0078,evm.TU.Gh_A09G0079	Gh_A09G0078	intergenic	C	C T	C C	T T	37	0	0	40
A09	1929446	TPS2	evm.TU.Gh_A09G0078,evm.TU.Gh_A09G0079	Gh_A09G0078	intergenic	C	C T	C C	T T	32	0	0	20
A09	1929628	TPS2	evm.TU.Gh_A09G0078,evm.TU.Gh_A09G0079	Gh_A09G0078	intergenic	C	C T	C C	T T	32	0	0	30
A09	1930187	TPS2	evm.TU.Gh_A09G0078,evm.TU.Gh_A09G0079	Gh_A09G0078	intergenic	A	A G	A A	G G	28	0	0	28
A09	1930436	TPS2	evm.TU.Gh_A09G0078,evm.TU.Gh_A09G0079	Gh_A09G0078	intergenic	A	A G	A A	G G	60	0	0	47
A09	1930597	TPS2	evm.TU.Gh_A09G0078,evm.TU.Gh_A09G0079	Gh_A09G0078	intergenic	T	T C	T T	C C	28	0	0	27
A09	1930822	TPS2	evm.TU.Gh_A09G0078,evm.TU.Gh_A09G0079	Gh_A09G0078	intergenic	C	C A	C C	A A	15	0	0	5
A09	1930826	TPS2	evm.TU.Gh_A09G0078,evm.TU.Gh_A09G0079	Gh_A09G0078	intergenic	A	A G	A A	G G	16	0	0	5
A09	1931045	TPS2	evm.TU.Gh_A09G0078,evm.TU.Gh_A09G0079	Gh_A09G0078	intergenic	C	C T	C C	T T	13	0	0	11
A09	1931249	TPS2	evm.TU.Gh_A09G0078,evm.TU.Gh_A09G0079	Gh_A09G0078	intergenic	G	G A	G G	A A	13	0	0	19
A09	1932509	TPS2	evm.TU.Gh_A09G0078,evm.TU.Gh_A09G0079	Gh_A09G0078	intergenic	A	A G	A A	G G	8	0	0	6
A09	1932777	TPS2	evm.TU.Gh_A09G0078,evm.TU.Gh_A09G0079	Gh_A09G0078	intergenic	C	C T	C C	T T	11	0	0	12
A09	1934224	TPS2	evm.TU.Gh_A09G0078,evm.TU.Gh_A09G0079	Gh_A09G0078	intergenic	T	T C	T T	C C	33	0	0	21
A09	1934240	TPS2	evm.TU.Gh_A09G0078,evm.TU.Gh_A09G0079	Gh_A09G0078	intergenic	T	T G	T T	G G	36	0	0	20
A09	1935761	TPS2	evm.TU.Gh_A09G0078,evm.TU.Gh_A09G0079	Gh_A09G0078	intergenic	T	T C	T T	C C	24	0	0	21
A09	1939272	TPS2	evm.TU.Gh_A09G0078,evm.TU.Gh_A09G0079	Gh_A09G0078	intergenic	A	A G	A A	G G	3	0	0	4
A09	1940310	TPS2	evm.TU.Gh_A09G0078,evm.TU.Gh_A09G0079	Gh_A09G0078	intergenic	G	G T	G G	T T	30	0	0	37
A09	1941291	TPS2	evm.TU.Gh_A09G0078,evm.TU.Gh_A09G0079	Gh_A09G0078	intergenic	C	C A	C C	A A	33	0	0	25
A09	1942985	TPS2	evm.TU.Gh_A09G0078,evm.TU.Gh_A09G0079	Gh_A09G0078	intergenic	G	G T	G G	T T	14	0	0	15
A09	1945695	TPS2	evm.TU.Gh_A09G0078,evm.TU.Gh_A09G0079	Gh_A09G0078	intergenic	A	A G	A A	G G	25	0	0	13
A09	1945737	TPS2	evm.TU.Gh_A09G0078,evm.TU.Gh_A09G0079	Gh_A09G0078	intergenic	T	T C	T T	C C	28	0	0	9
A09	1946494	TPS2	evm.TU.Gh_A09G0078,evm.TU.Gh_A09G0079	Gh_A09G0078	intergenic	A	A G	A A	A G	25	0	16	2
A09	1946983	TPS2	evm.TU.Gh_A09G0078,evm.TU.Gh_A09G0079	Gh_A09G0078	intergenic	G	G T	G G	T T	27	0	0	23
A09	1947268	TPS2	evm.TU.Gh_A09G0078,evm.TU.Gh_A09G0079	Gh_A09G0078	intergenic	T	T C	T T	C C	35	0	0	31
A09	1947485	TPS2	evm.TU.Gh_A09G0078,evm.TU.Gh_A09G0079	Gh_A09G0078	intergenic	G	G A	G G	A A	26	0	0	23
A09	1947975	TPS2	evm.TU.Gh_A09G0078,evm.TU.Gh_A09G0079	Gh_A09G0078	intergenic	C	C T	C C	T T	47	0	0	44
A09	1950397	TPS2	evm.TU.Gh_A09G0078,evm.TU.Gh_A09G0079	Gh_A09G0078	intergenic	T	T C	T T	C C	7	0	0	14
A09	1951166	TPS2	evm.TU.Gh_A09G0078,evm.TU.Gh_A09G0079	Gh_A09G0078	intergenic	T	T C	T T	C C	27	0	0	23
A09	1951909	TPS2	evm.TU.Gh_A09G0078,evm.TU.Gh_A09G0079	Gh_A09G0078	intergenic	G	G A	G G	A A	21	0	0	18
A09	1952246	TPS2	evm.TU.Gh_A09G0078,evm.TU.Gh_A09G0079	Gh_A09G0078	intergenic	G	G A	G G	A A	49	0	0	33
A09	1954882	TPS2	evm.TU.Gh_A09G0078,evm.TU.Gh_A09G0079	Gh_A09G0078	intergenic	C	C T	C C	T T	7	0	0	11
A09	1955663	TPS2	evm.TU.Gh_A09G0078,evm.TU.Gh_A09G0079	Gh_A09G0078	intergenic	A	A G	A A	G G	10	0	0	7
scaffold31_A01	35054	hmg1	evm.TU.Gh_A01G2016,evm.TU.Gh_A01G2017	Gh_A01G2017	intergenic	A	A T	A T	A A	6	2	5	0
scaffold31_A01	35817	hmg1	evm.TU.Gh_A01G2016,evm.TU.Gh_A01G2017	Gh_A01G2017	intergenic	A	A T	A T	A A	4	7	12	0
scaffold31_A01	37168	hmg1	evm.TU.Gh_A01G2016,evm.TU.Gh_A01G2017	Gh_A01G2017	intergenic	A	A T	A T	A A	5	14	16	0
scaffold31_A01	41674	hmg1	evm.TU.Gh_A01G2017	Gh_A01G2017	intronic	A	A G	A G	A A	11	14	16	0
A13	13026142	hmg2	evm.TU.Gh_A13G0556,evm.TU.Gh_A13G0557	Gh_A13G0557	intergenic	C	C A	C C	A A	66	0	0	35
A13	13032867	hmg2	evm.TU.Gh_A13G0556,evm.TU.Gh_A13G0557	Gh_A13G0557	intergenic	G	G A	G A	G G	4	4	4	0
A13	13034211	hmg2	evm.TU.Gh_A13G0556,evm.TU.Gh_A13G0557	Gh_A13G0557	intergenic	G	G A	G A	G G	29	4	34	0
A13	13037071	hmg2	evm.TU.Gh_A13G0556,evm.TU.Gh_A13G0557	Gh_A13G0557	intergenic	G	G A	A A	G G	0	16	11	0
A13	13043740	hmg2	evm.TU.Gh_A13G0556,evm.TU.Gh_A13G0557	Gh_A13G0557	intergenic	A	A C	A C	A A	13	3	18	0
A13	13043746	hmg2	evm.TU.Gh_A13G0556,evm.TU.Gh_A13G0557	Gh_A13G0557	intergenic	C	C T	C T	C C	12	3	18	1
A13	13043753	hmg2	evm.TU.Gh_A13G0556,evm.TU.Gh_A13G0557	Gh_A13G0557	intergenic	A	A G	A G	A A	11	3	19	0
A13	13043770	hmg2	evm.TU.Gh_A13G0556,evm.TU.Gh_A13G0557	Gh_A13G0557	intergenic	C	C A	C A	C C	11	3	19	0
A13	13043773	hmg2	evm.TU.Gh_A13G0556,evm.TU.Gh_A13G0557	Gh_A13G0557	intergenic	A	A G	A G	A A	14	3	20	1
A13	13043777	hmg2	evm.TU.Gh_A13G0556,evm.TU.Gh_A13G0557	Gh_A13G0557	intergenic	C	C T	C T	C C	13	3	18	1
A13	13043784	hmg2	evm.TU.Gh_A13G0556,evm.TU.Gh_A13G0557	Gh_A13G0557	intergenic	A	A C	A C	A A	13	3	18	1
A13	13043801	hmg2	evm.TU.Gh_A13G0556,evm.TU.Gh_A13G0557	Gh_A13G0557	intergenic	A	A C	A C	A A	15	3	16	0
A13	13043807	hmg2	evm.TU.Gh_A13G0556,evm.TU.Gh_A13G0557	Gh_A13G0557	intergenic	T	T A	T A	T T	14	3	16	1
A13	13043830	hmg2	evm.TU.Gh_A13G0556,evm.TU.Gh_A13G0557	Gh_A13G0557	intergenic	G	G A	G A	A A	2	12	0	18
A13	13043941	hmg2	evm.TU.Gh_A13G0556,evm.TU.Gh_A13G0557	Gh_A13G0557	intergenic	T	T C	T C	T T	12	3	10	0
A13	13043942	hmg2	evm.TU.Gh_A13G0556,evm.TU.Gh_A13G0557	Gh_A13G0557	intergenic	T	T C	T C	T T	12	3	11	0
A13	13043962	hmg2	evm.TU.Gh_A13G0556,evm.TU.Gh_A13G0557	Gh_A13G0557	intergenic	A	A G	A G	A A	11	3	10	1
A13	13044001	hmg2	evm.TU.Gh_A13G0556,evm.TU.Gh_A13G0557	Gh_A13G0557	intergenic	G	G A	G A	G G	10	2	7	1
A13	13044008	hmg2	evm.TU.Gh_A13G0556,evm.TU.Gh_A13G0557	Gh_A13G0557	intergenic	A	A G	A G	A A	12	3	4	0
A13	13044009	hmg2	evm.TU.Gh_A13G0556,evm.TU.Gh_A13G0557	Gh_A13G0557	intergenic	A	A T	A T	A A	11	3	4	0
A13	13044010	hmg2	evm.TU.Gh_A13G0556,evm.TU.Gh_A13G0557	Gh_A13G0557	intergenic	G	G T	G T	G G	12	3	7	0
A13	13062731	hmg2	evm.TU.Gh_A13G0557,evm.TU.Gh_A13G0558	Gh_A13G0557	intergenic	T	T C	T T	T C	24	1	11	3
A13	13062779	hmg2	evm.TU.Gh_A13G0557,evm.TU.Gh_A13G0558	Gh_A13G0557	intergenic	A	A G	A A	A G	26	1	12	3
A13	13069174	hmg2	evm.TU.Gh_A13G0557,evm.TU.Gh_A13G0558	Gh_A13G0557	intergenic	T	T A	A A	T A	0	4	.	.
A05	15474110	FPS	evm.TU.Gh_A05G1515,evm.TU.Gh_A05G1516	Gh_A05G1516	intergenic	A	A G	A A	G G	43	0	0	43
A05	15474774	FPS	evm.TU.Gh_A05G1515,evm.TU.Gh_A05G1516	Gh_A05G1516	intergenic	A	A C	A A	C C	10	0	0	7
A05	15479317	FPS	evm.TU.Gh_A05G1515,evm.TU.Gh_A05G1516	Gh_A05G1516	intergenic	A	A T	A A	T T	17	0	0	11
D05	15164984	FPS	evm.TU.Gh_D05G1686,evm.TU.Gh_D05G1687	Gh_A05G1516	intergenic	A	A T	A T	A A	52	34	65	30
A13	65160232	cad1-A	evm.TU.Gh_A13G1206,evm.TU.Gh_A13G1207	Gh_A13G1207	intergenic	A	A G	A G	A A	21	13	20	6
A13	65160410	cad1-A	evm.TU.Gh_A13G1206,evm.TU.Gh_A13G1207	Gh_A13G1207	intergenic	A	A G	A G	G G	6	14	4	12
A13	65160413	cad1-A	evm.TU.Gh_A13G1206,evm.TU.Gh_A13G1207	Gh_A13G1207	intergenic	G	G A	G G	G A	16	4	11	5
A13	65160671	cad1-A	evm.TU.Gh_A13G1206,evm.TU.Gh_A13G1207	Gh_A13G1207	intergenic	G	G A	G A	A A	2	6	.	.
A13	65189170	cad1-A	evm.TU.Gh_A13G1206,evm.TU.Gh_A13G1207	Gh_A13G1207	intergenic	T	T G	T T	T G	7	1	2	2
A13	65238732	cad1-A	evm.TU.Gh_A13G1206,evm.TU.Gh_A13G1207	Gh_A13G1207	intergenic	A	A C	A C	A A	4	2	7	2
A13	65243760	cad1-A	evm.TU.Gh_A13G1206,evm.TU.Gh_A13G1207	Gh_A13G1207	intergenic	C	C T	C T	C C	10	5	13	2
A13	65243780	cad1-A	evm.TU.Gh_A13G1206,evm.TU.Gh_A13G1207	Gh_A13G1207	intergenic	T	T C	T C	T T	9	5	13	2
A13	65243803	cad1-A	evm.TU.Gh_A13G1206,evm.TU.Gh_A13G1207	Gh_A13G1207	intergenic	A	A C	A C	A A	8	4	12	1
A13	65243848	cad1-A	evm.TU.Gh_A13G1206,evm.TU.Gh_A13G1207	Gh_A13G1207	intergenic	A	A G	A A	A G	8	2	7	2
A13	65243968	cad1-A	evm.TU.Gh_A13G1206,evm.TU.Gh_A13G1207	Gh_A13G1207	intergenic	T	T C	T C	T T	7	6	6	1
A13	65243990	cad1-A	evm.TU.Gh_A13G1206,evm.TU.Gh_A13G1207	Gh_A13G1207	intergenic	A	A G	A G	G G	5	7	0	5
A13	65244205	cad1-A	evm.TU.Gh_A13G1206,evm.TU.Gh_A13G1207	Gh_A13G1207	intergenic	G	G A	G A	G G	17	6	6	10
A13	65244224	cad1-A	evm.TU.Gh_A13G1206,evm.TU.Gh_A13G1207	Gh_A13G1207	intergenic	G	G A	G A	G G	15	8	11	10
A13	65252151	cad1-A	evm.TU.Gh_A13G1207,evm.TU.Gh_A13G1208	Gh_A13G1207	intergenic	T	T A	T A	T T	11	3	8	0
D13	46662074	cad1-A	evm.TU.Gh_D13G1502,evm.TU.Gh_D13G1503	Gh_D13G1503	intergenic	A	A G	A A	G G	11	0	0	19
D13	46699966	cad1-A	evm.TU.Gh_D13G1503	Gh_D13G1503	synonymous SNV	C	C G	C C	C G	81	0	62	43
D13	46700474	cad1-A	evm.TU.Gh_D13G1503	Gh_D13G1503	intronic	C	C A	C C	C A	17	1	8	2
D13	46707755	cad1-A	evm.TU.Gh_D13G1503,evm.TU.Gh_D13G1504	Gh_D13G1503	intergenic	C	C T	C C	T T	28	0	0	24
D13	46722020	cad1-A	evm.TU.Gh_D13G1503,evm.TU.Gh_D13G1504	Gh_D13G1503	intergenic	C	C T	C C	C T	33	0	9	22
D13	46722247	cad1-A	evm.TU.Gh_D13G1503,evm.TU.Gh_D13G1504	Gh_D13G1503	intergenic	A	A G	A A	A G	25	3	21	4
D13	46722267	cad1-A	evm.TU.Gh_D13G1503,evm.TU.Gh_D13G1504	Gh_D13G1503	intergenic	C	C T	C C	C T	24	2	20	3
D13	46727518	cad1-A	evm.TU.Gh_D13G1503,evm.TU.Gh_D13G1504	Gh_D13G1503	intergenic	T	T A	T T	A A	32	0	0	33
D13	46730495	cad1-A	evm.TU.Gh_D13G1503,evm.TU.Gh_D13G1504	Gh_D13G1503	intergenic	A	A G	A A	G G	23	0	0	15
D13	46751610	cad1-A	evm.TU.Gh_D13G1503,evm.TU.Gh_D13G1504	Gh_D13G1503	intergenic	T	T G	T G	T T	17	11	27	6
D13	46751708	cad1-A	evm.TU.Gh_D13G1503,evm.TU.Gh_D13G1504	Gh_D13G1503	intergenic	T	T C	T C	T T	17	10	22	8
D13	46751714	cad1-A	evm.TU.Gh_D13G1503,evm.TU.Gh_D13G1504	Gh_D13G1503	intergenic	C	C T	C T	C C	21	6	19	6
D13	46751857	cad1-A	evm.TU.Gh_D13G1503,evm.TU.Gh_D13G1504	Gh_D13G1503	intergenic	G	G A	G A	G G	13	9	12	6
D13	46751897	cad1-A	evm.TU.Gh_D13G1503,evm.TU.Gh_D13G1504	Gh_D13G1503	intergenic	A	A T	A A	A T	12	1	7	2
D13	46751907	cad1-A	evm.TU.Gh_D13G1503,evm.TU.Gh_D13G1504	Gh_D13G1503	intergenic	A	A G	A A	A G	8	0	4	2
D13	46753544	cad1-A	evm.TU.Gh_D13G1503,evm.TU.Gh_D13G1504	Gh_D13G1503	intergenic	G	G T	G G	T T	14	0	0	16
D13	46755799	cad1-A	evm.TU.Gh_D13G1503,evm.TU.Gh_D13G1504	Gh_D13G1503	intergenic	G	G T	G G	T T	44	0	0	53
D13	46758195	cad1-A	evm.TU.Gh_D13G1503,evm.TU.Gh_D13G1504	Gh_D13G1503	intergenic	T	T C	T T	C C	59	0	0	66
D13	46766608	cad1-A	evm.TU.Gh_D13G1503,evm.TU.Gh_D13G1504	Gh_D13G1503	intergenic	A	A G	A A	G G	46	0	0	53
scaffold504_A03	874	CYP706B1	NONE,evm.TU.Gh_A03G2006	Gh_A03G2006	intergenic	G	G T	G G	G T	24	5	35	8
scaffold504_A03	919	CYP706B1	NONE,evm.TU.Gh_A03G2006	Gh_A03G2007	intergenic	A	A T	A A	A T	32	6	43	9
scaffold504_A03	1112	CYP706B1	NONE,evm.TU.Gh_A03G2006	Gh_A03G2008	intergenic	C	C G	C C	C G	46	32	40	21
scaffold504_A03	1280	CYP706B1	NONE,evm.TU.Gh_A03G2006	Gh_A03G2009	intergenic	G	G A	G A	A A	87	38	33	48
scaffold504_A03	1281	CYP706B1	NONE,evm.TU.Gh_A03G2006	Gh_A03G2010	intergenic	G	G A	G A	A A	88	37	32	45
scaffold504_A03	1508	CYP706B1	NONE,evm.TU.Gh_A03G2006	Gh_A03G2011	intergenic	A	A G	G G	A G	28	27	19	33
scaffold504_A03	7920	CYP706B1	NONE,evm.TU.Gh_A03G2006	Gh_A03G2012	intergenic	C	C T	C C	C T	3	2	1	5
scaffold504_A03	7931	CYP706B1	NONE,evm.TU.Gh_A03G2006	Gh_A03G2013	intergenic	A	A G	A A	A G	6	6	11	10
scaffold504_A03	23503	CYP706B1	evm.TU.Gh_A03G2006,evm.TU.Gh_A03G2007	Gh_A03G2014	intergenic	G	G T	G T	T T	4	3	.	.
scaffold504_A03	23512	CYP706B1	evm.TU.Gh_A03G2006,evm.TU.Gh_A03G2007	Gh_A03G2015	intergenic	C	C T	C T	T T	4	4	.	.
scaffold504_A03	23525	CYP706B1	evm.TU.Gh_A03G2006,evm.TU.Gh_A03G2007	Gh_A03G2016	intergenic	C	C A	C A	A A	4	5	.	.
scaffold504_A03	23978	CYP706B1	evm.TU.Gh_A03G2006,evm.TU.Gh_A03G2007	Gh_A03G2017	intergenic	T	T C	T C	T T	6	3	4	3
scaffold504_A03	24000	CYP706B1	evm.TU.Gh_A03G2006,evm.TU.Gh_A03G2007	Gh_A03G2018	intergenic	G	G T	T T	G T	4	5	2	2
A06	36686266	WRKY1	evm.TU.Gh_A06G0916,evm.TU.Gh_A06G0917	Gh_A06G0917	intergenic	A	A G	A G	A A	60	21	84	44
A06	36686579	WRKY1	evm.TU.Gh_A06G0916,evm.TU.Gh_A06G0917	Gh_A06G0917	intergenic	A	A T	T T	A A	0	5	3	3
A06	36686581	WRKY1	evm.TU.Gh_A06G0916,evm.TU.Gh_A06G0917	Gh_A06G0917	intergenic	T	T C	C C	T T	0	5	3	3
A06	36687948	WRKY1	evm.TU.Gh_A06G0916,evm.TU.Gh_A06G0917	Gh_A06G0917	intergenic	A	A G	A G	A A	6	2	3	0
A06	36687950	WRKY1	evm.TU.Gh_A06G0916,evm.TU.Gh_A06G0917	Gh_A06G0917	intergenic	A	A T	A T	A A	6	2	2	1
A06	36688410	WRKY1	evm.TU.Gh_A06G0916,evm.TU.Gh_A06G0917	Gh_A06G0917	intergenic	G	G A	G G	G A	1	0	3	2
A06	36701809	WRKY1	evm.TU.Gh_A06G0917,evm.TU.Gh_A06G0918	Gh_A06G0917	intergenic	C	C T	C C	C T	10	0	10	3
A06	36705748	WRKY1	evm.TU.Gh_A06G0917,evm.TU.Gh_A06G0918	Gh_A06G0917	intergenic	A	A T	A T	A A	2	2	2	0
D06	23989252	WRKY1	evm.TU.Gh_D06G1077,evm.TU.Gh_D06G1078	Gh_D06G1078	intergenic	C	C T	C T	T T	4	4	4	4
D06	24013274	WRKY1	evm.TU.Gh_D06G1078,evm.TU.Gh_D06G1079	Gh_D06G1078	intergenic	T	T A	T T	A A	19	0	0	4
D06	24027445	WRKY1	evm.TU.Gh_D06G1078,evm.TU.Gh_D06G1079	Gh_D06G1078	intergenic	G	G A	G A	G G	10	14	14	10
D06	24030073	WRKY1	evm.TU.Gh_D06G1078,evm.TU.Gh_D06G1079	Gh_D06G1078	intergenic	A	A C	A C	A A	13	3	14	1
D06	24030097	WRKY1	evm.TU.Gh_D06G1078,evm.TU.Gh_D06G1079	Gh_D06G1078	intergenic	G	G A	G A	G G	11	3	12	0
A12	84526865	GoPGF	evm.TU.Gh_A12G2171,evm.TU.Gh_A12G2172	Gh_A12G2172	intergenic	C	C T	C C	T T	38	0	0	27
A12	84527922	GoPGF	evm.TU.Gh_A12G2171,evm.TU.Gh_A12G2172	Gh_A12G2172	intergenic	G	G A	G G	A A	4	0	0	9
A12	84527934	GoPGF	evm.TU.Gh_A12G2171,evm.TU.Gh_A12G2172	Gh_A12G2172	intergenic	G	G A	G G	A A	4	0	0	8
A12	84527977	GoPGF	evm.TU.Gh_A12G2171,evm.TU.Gh_A12G2172	Gh_A12G2172	intergenic	T	T C	T T	C C	1	0	0	5
A12	84528406	GoPGF	evm.TU.Gh_A12G2171,evm.TU.Gh_A12G2172	Gh_A12G2172	intergenic	A	A G	A A	G G	10	0	0	5
A12	84528430	GoPGF	evm.TU.Gh_A12G2171,evm.TU.Gh_A12G2172	Gh_A12G2172	intergenic	G	G T	G G	T T	11	0	0	6
A12	84528519	GoPGF	evm.TU.Gh_A12G2171,evm.TU.Gh_A12G2172	Gh_A12G2172	intergenic	G	G A	G G	A A	17	0	0	11
A12	84528521	GoPGF	evm.TU.Gh_A12G2171,evm.TU.Gh_A12G2172	Gh_A12G2172	intergenic	T	T G	T T	G G	16	0	0	11
A12	84528857	GoPGF	evm.TU.Gh_A12G2171,evm.TU.Gh_A12G2172	Gh_A12G2172	intergenic	A	A T	A T	A A	8	3	7	0
A12	84531591	GoPGF	evm.TU.Gh_A12G2171,evm.TU.Gh_A12G2172	Gh_A12G2172	intergenic	A	A G	A A	G G	10	0	0	6
A12	84531871	GoPGF	evm.TU.Gh_A12G2171,evm.TU.Gh_A12G2172	Gh_A12G2172	intergenic	A	A G	A A	G G	26	0	0	19
A12	84532335	GoPGF	evm.TU.Gh_A12G2171,evm.TU.Gh_A12G2172	Gh_A12G2172	intergenic	A	A T	A A	T T	3	0	0	3
A12	84532359	GoPGF	evm.TU.Gh_A12G2171,evm.TU.Gh_A12G2172	Gh_A12G2172	intergenic	G	G A	G G	A A	3	0	0	4
A12	84532401	GoPGF	evm.TU.Gh_A12G2171,evm.TU.Gh_A12G2172	Gh_A12G2172	intergenic	C	C T	C C	T T	4	0	0	4
A12	84532780	GoPGF	evm.TU.Gh_A12G2171,evm.TU.Gh_A12G2172	Gh_A12G2172	intergenic	C	C A	C C	A A	23	0	0	25
A12	84532844	GoPGF	evm.TU.Gh_A12G2171,evm.TU.Gh_A12G2172	Gh_A12G2172	intergenic	A	A G	A A	G G	23	0	0	14
A12	84533047	GoPGF	evm.TU.Gh_A12G2171,evm.TU.Gh_A12G2172	Gh_A12G2172	intergenic	T	T C	T T	C C	9	0	0	5
A12	84534527	GoPGF	evm.TU.Gh_A12G2171,evm.TU.Gh_A12G2172	Gh_A12G2172	intergenic	A	A G	A A	G G	21	0	0	30
A12	84534648	GoPGF	evm.TU.Gh_A12G2171,evm.TU.Gh_A12G2172	Gh_A12G2172	intergenic	A	A G	A A	G G	29	0	0	18
A12	84534769	GoPGF	evm.TU.Gh_A12G2171,evm.TU.Gh_A12G2172	Gh_A12G2172	intergenic	C	C T	C C	T T	34	0	0	26
A12	84534815	GoPGF	evm.TU.Gh_A12G2171,evm.TU.Gh_A12G2172	Gh_A12G2172	intergenic	A	A G	A A	G G	34	0	0	34
A12	84534916	GoPGF	evm.TU.Gh_A12G2171,evm.TU.Gh_A12G2172	Gh_A12G2172	intergenic	T	T C	T T	C C	46	0	0	33
A12	84535940	GoPGF	evm.TU.Gh_A12G2171,evm.TU.Gh_A12G2172	Gh_A12G2172	intergenic	T	T C	T T	C C	55	0	0	42
A12	84536135	GoPGF	evm.TU.Gh_A12G2171,evm.TU.Gh_A12G2172	Gh_A12G2172	intergenic	C	C T	C C	T T	43	0	0	50
A12	84536973	GoPGF	evm.TU.Gh_A12G2171,evm.TU.Gh_A12G2172	Gh_A12G2172	intergenic	C	C T	C C	T T	14	0	0	39
A12	84543523	GoPGF	evm.TU.Gh_A12G2171,evm.TU.Gh_A12G2172	Gh_A12G2172	intergenic	A	A T	A A	T T	18	0	0	9
A12	84544313	GoPGF	evm.TU.Gh_A12G2171,evm.TU.Gh_A12G2172	Gh_A12G2172	intergenic	T	T C	T T	C C	8	0	0	7
A12	84544603	GoPGF	evm.TU.Gh_A12G2171,evm.TU.Gh_A12G2172	Gh_A12G2172	intergenic	A	A G	A A	G G	10	0	0	9
A12	84545112	GoPGF	evm.TU.Gh_A12G2171,evm.TU.Gh_A12G2172	Gh_A12G2172	intergenic	A	A C	A A	C C	4	0	0	5
A12	84546220	GoPGF	evm.TU.Gh_A12G2171,evm.TU.Gh_A12G2172	Gh_A12G2172	intergenic	A	A G	A A	G G	13	0	0	4
A12	84546769	GoPGF	evm.TU.Gh_A12G2171,evm.TU.Gh_A12G2172	Gh_A12G2172	intergenic	G	G A	G G	A A	21	0	0	14
A12	84547579	GoPGF	evm.TU.Gh_A12G2171,evm.TU.Gh_A12G2172	Gh_A12G2172	intergenic	A	A C	A A	C C	20	0	0	26
A12	84547730	GoPGF	evm.TU.Gh_A12G2171,evm.TU.Gh_A12G2172	Gh_A12G2172	intergenic	G	G A	G G	A A	14	0	0	33
A12	84548037	GoPGF	evm.TU.Gh_A12G2171,evm.TU.Gh_A12G2172	Gh_A12G2172	intergenic	A	A C	A A	C C	29	0	0	19
A12	84548223	GoPGF	evm.TU.Gh_A12G2171,evm.TU.Gh_A12G2172	Gh_A12G2172	intergenic	A	A G	A A	G G	38	0	0	38
A12	84548589	GoPGF	evm.TU.Gh_A12G2171,evm.TU.Gh_A12G2172	Gh_A12G2172	intergenic	T	T C	T T	C C	29	0	0	20
A12	84548601	GoPGF	evm.TU.Gh_A12G2171,evm.TU.Gh_A12G2172	Gh_A12G2172	intergenic	G	G A	G G	A A	29	0	0	20
A12	84548684	GoPGF	evm.TU.Gh_A12G2171,evm.TU.Gh_A12G2172	Gh_A12G2172	intergenic	T	T C	T T	C C	23	0	0	23
A12	84548768	GoPGF	evm.TU.Gh_A12G2171,evm.TU.Gh_A12G2172	Gh_A12G2172	intergenic	C	C T	C C	T T	24	0	0	22
A12	84549144	GoPGF	evm.TU.Gh_A12G2171,evm.TU.Gh_A12G2172	Gh_A12G2172	intergenic	C	C T	C C	T T	29	0	0	26
A12	84549269	GoPGF	evm.TU.Gh_A12G2171,evm.TU.Gh_A12G2172	Gh_A12G2172	intergenic	T	T C	T T	C C	34	0	0	28
A12	84549465	GoPGF	evm.TU.Gh_A12G2171,evm.TU.Gh_A12G2172	Gh_A12G2172	intergenic	C	C T	C C	T T	39	0	0	29
A12	84549630	GoPGF	evm.TU.Gh_A12G2171,evm.TU.Gh_A12G2172	Gh_A12G2172	intergenic	A	A G	A A	G G	36	0	0	25
A12	84549666	GoPGF	evm.TU.Gh_A12G2171,evm.TU.Gh_A12G2172	Gh_A12G2172	intergenic	G	G A	G G	A A	36	0	0	20
A12	84549781	GoPGF	evm.TU.Gh_A12G2171,evm.TU.Gh_A12G2172	Gh_A12G2172	intergenic	C	C T	C C	T T	31	0	0	27
A12	84549788	GoPGF	evm.TU.Gh_A12G2171,evm.TU.Gh_A12G2172	Gh_A12G2172	intergenic	T	T C	T T	C C	33	0	0	27
A12	84549856	GoPGF	evm.TU.Gh_A12G2171,evm.TU.Gh_A12G2172	Gh_A12G2172	intergenic	T	T A	T T	A A	31	0	0	33
A12	84550029	GoPGF	evm.TU.Gh_A12G2171,evm.TU.Gh_A12G2172	Gh_A12G2172	intergenic	T	T C	T T	C C	29	0	0	28
A12	84550040	GoPGF	evm.TU.Gh_A12G2171,evm.TU.Gh_A12G2172	Gh_A12G2172	intergenic	A	A G	A A	G G	33	0	0	32
A12	84550162	GoPGF	evm.TU.Gh_A12G2171,evm.TU.Gh_A12G2172	Gh_A12G2172	intergenic	G	G A	G G	A A	32	0	0	26
A12	84550458	GoPGF	evm.TU.Gh_A12G2171,evm.TU.Gh_A12G2172	Gh_A12G2172	intergenic	G	G T	G G	T T	20	0	0	20
A12	84551053	GoPGF	evm.TU.Gh_A12G2171,evm.TU.Gh_A12G2172	Gh_A12G2172	intergenic	A	A C	A A	C C	16	0	0	13
A12	84551316	GoPGF	evm.TU.Gh_A12G2171,evm.TU.Gh_A12G2172	Gh_A12G2172	intergenic	T	T C	T T	C C	36	0	0	38
A12	84551518	GoPGF	evm.TU.Gh_A12G2171,evm.TU.Gh_A12G2172	Gh_A12G2172	intergenic	C	C T	C C	T T	31	0	0	29
A12	84551604	GoPGF	evm.TU.Gh_A12G2171,evm.TU.Gh_A12G2172	Gh_A12G2172	intergenic	T	T C	T T	C C	31	0	0	22
A12	84552250	GoPGF	evm.TU.Gh_A12G2171,evm.TU.Gh_A12G2172	Gh_A12G2172	intergenic	A	A G	A A	G G	40	0	0	25
A12	84552367	GoPGF	evm.TU.Gh_A12G2171,evm.TU.Gh_A12G2172	Gh_A12G2172	intergenic	A	A G	A A	G G	30	0	0	28
A12	84552387	GoPGF	evm.TU.Gh_A12G2171,evm.TU.Gh_A12G2172	Gh_A12G2172	intergenic	A	A G	A A	G G	37	0	0	27
A12	84552997	GoPGF	evm.TU.Gh_A12G2171,evm.TU.Gh_A12G2172	Gh_A12G2172	intergenic	G	G A	G G	A A	30	0	0	23
A12	84554018	GoPGF	evm.TU.Gh_A12G2172	Gh_A12G2172	upstream	A	A C	A A	C C	22	0	0	15
A12	84554146	GoPGF	evm.TU.Gh_A12G2172	Gh_A12G2172	upstream	G	G C	G G	C C	17	0	0	18
A12	84555045	GoPGF	evm.TU.Gh_A12G2172	Gh_A12G2172	synonymous SNV	T	TC	TT	TC	34	0	0	24
A12	84556209	GoPGF	evm.TU.Gh_A12G2172	Gh_A12G2172	synonymous SNV	T	T C	T T	C C	70	1	0	25
A12	84557483	GoPGF	evm.TU.Gh_A12G2172,evm.TU.Gh_A12G2173	Gh_A12G2172	intergenic	G	G T	G G	T T	8	0	0	4
A12	84557985	GoPGF	evm.TU.Gh_A12G2172,evm.TU.Gh_A12G2173	Gh_A12G2172	intergenic	T	T C	T T	C C	3	0	0	3
A12	84558058	GoPGF	evm.TU.Gh_A12G2172,evm.TU.Gh_A12G2173	Gh_A12G2172	intergenic	A	A G	A A	G G	4	0	0	5
A12	84559105	GoPGF	evm.TU.Gh_A12G2172,evm.TU.Gh_A12G2173	Gh_A12G2172	intergenic	C	C T	C C	T T	29	0	0	25
A12	84559333	GoPGF	evm.TU.Gh_A12G2172,evm.TU.Gh_A12G2173	Gh_A12G2172	intergenic	A	A C	A A	C C	18	0	0	9
D12	56568203	GoPGF	evm.TU.Gh_D12G2350,evm.TU.Gh_D12G2351	Gh_D12G2351	intergenic	A	A T	T T	A T	0	10	5	10
D12	56571670	GoPGF	evm.TU.Gh_D12G2350,evm.TU.Gh_D12G2351	Gh_D12G2351	intergenic	G	G A	G A	A A	26	44	29	66
D12	56567542	GoPGF	evm.TU.Gh_D12G2350,evm.TU.Gh_D12G2351	Gh_D12G2351	intergenic	C	C T	C C	C T	31	8	33	18
D12	56567606	GoPGF	evm.TU.Gh_D12G2350,evm.TU.Gh_D12G2351	Gh_D12G2351	intergenic	C	C T	C C	C T	34	5	42	16
D12	56567618	GoPGF	evm.TU.Gh_D12G2350,evm.TU.Gh_D12G2351	Gh_D12G2351	intergenic	C	C T	C C	C T	38	4	41	15
D12	56567908	GoPGF	evm.TU.Gh_D12G2350,evm.TU.Gh_D12G2351	Gh_D12G2351	intergenic	C	C T	C T	C C	19	9	16	1
D12	56567909	GoPGF	evm.TU.Gh_D12G2350,evm.TU.Gh_D12G2351	Gh_D12G2351	intergenic	A	A G	A A	A G	20	5	13	6
D12	56567963	GoPGF	evm.TU.Gh_D12G2350,evm.TU.Gh_D12G2351	Gh_D12G2351	intergenic	G	G T	G T	G G	13	7	10	1
D12	56567980	GoPGF	evm.TU.Gh_D12G2350,evm.TU.Gh_D12G2351	Gh_D12G2351	intergenic	T	T A	T A	T T	9	2	11	0
D12	56567982	GoPGF	evm.TU.Gh_D12G2350,evm.TU.Gh_D12G2351	Gh_D12G2351	intergenic	C	C A	C A	C C	10	2	10	1
D12	56567983	GoPGF	evm.TU.Gh_D12G2350,evm.TU.Gh_D12G2351	Gh_D12G2351	intergenic	A	A T	A T	A A	9	2	11	0
D12	56567984	GoPGF	evm.TU.Gh_D12G2350,evm.TU.Gh_D12G2351	Gh_D12G2351	intergenic	T	T A	T A	T T	11	2	11	0
D12	56567990	GoPGF	evm.TU.Gh_D12G2350,evm.TU.Gh_D12G2351	Gh_D12G2351	intergenic	T	T A	T A	T T	8	2	7	0
D12	56567992	GoPGF	evm.TU.Gh_D12G2350,evm.TU.Gh_D12G2351	Gh_D12G2351	intergenic	T	T C	T T	T C	6	3	3	5
D12	56567993	GoPGF	evm.TU.Gh_D12G2350,evm.TU.Gh_D12G2351	Gh_D12G2351	intergenic	T	T A	T A	T T	6	2	9	0
D12	56568000	GoPGF	evm.TU.Gh_D12G2350,evm.TU.Gh_D12G2351	Gh_D12G2351	intergenic	T	T A	T A	T T	7	2	9	0
D12	56568003	GoPGF	evm.TU.Gh_D12G2350,evm.TU.Gh_D12G2351	Gh_D12G2351	intergenic	C	C A	C A	C C	7	2	11	0
D12	56568008	GoPGF	evm.TU.Gh_D12G2350,evm.TU.Gh_D12G2351	Gh_D12G2351	intergenic	C	C A	C A	C C	3	3	14	0
D12	56568009	GoPGF	evm.TU.Gh_D12G2350,evm.TU.Gh_D12G2351	Gh_D12G2351	intergenic	A	A T	A T	A A	5	2	12	0
D12	56568010	GoPGF	evm.TU.Gh_D12G2350,evm.TU.Gh_D12G2351	Gh_D12G2351	intergenic	T	T A	T A	T T	7	2	12	0
D12	56568016	GoPGF	evm.TU.Gh_D12G2350,evm.TU.Gh_D12G2351	Gh_D12G2351	intergenic	C	C A	C A	C C	5	2	12	0
D12	56568017	GoPGF	evm.TU.Gh_D12G2350,evm.TU.Gh_D12G2351	Gh_D12G2351	intergenic	A	A T	A T	A A	4	2	12	0
D12	56568018	GoPGF	evm.TU.Gh_D12G2350,evm.TU.Gh_D12G2351	Gh_D12G2351	intergenic	T	T A	T A	T T	4	2	12	0
D12	56568022	GoPGF	evm.TU.Gh_D12G2350,evm.TU.Gh_D12G2351	Gh_D12G2351	intergenic	T	T A	T A	T T	4	2	10	0
D12	56568025	GoPGF	evm.TU.Gh_D12G2350,evm.TU.Gh_D12G2351	Gh_D12G2351	intergenic	T	T A	T A	T T	5	2	8	0
D12	56568028	GoPGF	evm.TU.Gh_D12G2350,evm.TU.Gh_D12G2351	Gh_D12G2351	intergenic	T	T A	T A	T T	7	2	9	1
D12	56568032	GoPGF	evm.TU.Gh_D12G2350,evm.TU.Gh_D12G2351	Gh_D12G2351	intergenic	C	C A	C A	C C	6	2	11	0
D12	56568040	GoPGF	evm.TU.Gh_D12G2350,evm.TU.Gh_D12G2351	Gh_D12G2351	intergenic	A	A G	A G	A A	5	3	9	0
D12	56568234	GoPGF	evm.TU.Gh_D12G2350,evm.TU.Gh_D12G2351	Gh_D12G2351	intergenic	C	C T	C C	C T	4	2	11	2
D12	56568299	GoPGF	evm.TU.Gh_D12G2350,evm.TU.Gh_D12G2351	Gh_D12G2351	intergenic	C	C A	C C	C A	11	3	13	4
D12	56568355	GoPGF	evm.TU.Gh_D12G2350,evm.TU.Gh_D12G2351	Gh_D12G2351	intergenic	A	A G	A A	A G	5	1	7	5
D12	56568619	GoPGF	evm.TU.Gh_D12G2350,evm.TU.Gh_D12G2351	Gh_D12G2351	intergenic	C	C G	C G	C C	8	4	17	0
D12	56568636	GoPGF	evm.TU.Gh_D12G2350,evm.TU.Gh_D12G2351	Gh_D12G2351	intergenic	G	G A	G A	G G	10	7	14	5
D12	56569086	GoPGF	evm.TU.Gh_D12G2350,evm.TU.Gh_D12G2351	Gh_D12G2351	intergenic	A	A G	A G	A A	4	2	0	1
D12	56569524	GoPGF	evm.TU.Gh_D12G2350,evm.TU.Gh_D12G2351	Gh_D12G2351	intergenic	T	T C	T C	T T	60	21	60	14
D12	56570599	GoPGF	evm.TU.Gh_D12G2350,evm.TU.Gh_D12G2351	Gh_D12G2351	intergenic	T	T C	T C	T T	75	54	49	31
D12	56628470	GoPGF	evm.TU.Gh_D12G2350,evm.TU.Gh_D12G2351	Gh_D12G2351	intergenic	A	A G	G G	A A	0	5	8	0
D12	56628645	GoPGF	evm.TU.Gh_D12G2350,evm.TU.Gh_D12G2351	Gh_D12G2351	intergenic	A	A G	G G	A A	0	9	4	0
D12	56630468	GoPGF	evm.TU.Gh_D12G2350,evm.TU.Gh_D12G2351	Gh_D12G2351	intergenic	C	C A	A A	C C	0	12	16	0
D12	56630497	GoPGF	evm.TU.Gh_D12G2350,evm.TU.Gh_D12G2351	Gh_D12G2351	intergenic	A	A G	A A	G G	11	0	0	10
D12	56630602	GoPGF	evm.TU.Gh_D12G2350,evm.TU.Gh_D12G2351	Gh_D12G2351	intergenic	G	G A	A A	G G	0	12	13	0
D12	56631298	GoPGF	evm.TU.Gh_D12G2350,evm.TU.Gh_D12G2351	Gh_D12G2351	intergenic	C	C T	T T	C C	0	47	45	0
D12	56632565	GoPGF	evm.TU.Gh_D12G2350,evm.TU.Gh_D12G2351	Gh_D12G2351	intergenic	G	G A	G G	A A	30	0	0	20
D12	56632707	GoPGF	evm.TU.Gh_D12G2350,evm.TU.Gh_D12G2351	Gh_D12G2351	intergenic	C	C T	T T	C C	0	27	22	0
D12	56633444	GoPGF	evm.TU.Gh_D12G2350,evm.TU.Gh_D12G2351	Gh_D12G2351	intergenic	C	C T	T T	C C	0	58	54	0
D12	56633465	GoPGF	evm.TU.Gh_D12G2350,evm.TU.Gh_D12G2351	Gh_D12G2351	intergenic	G	G C	C C	G G	0	59	56	0
D12	56633468	GoPGF	evm.TU.Gh_D12G2350,evm.TU.Gh_D12G2351	Gh_D12G2351	intergenic	C	C T	C C	T T	57	0	0	52
D12	56633999	GoPGF	evm.TU.Gh_D12G2350,evm.TU.Gh_D12G2351	Gh_D12G2351	intergenic	A	A G	A A	G G	49	0	0	39
D12	56634004	GoPGF	evm.TU.Gh_D12G2350,evm.TU.Gh_D12G2351	Gh_D12G2351	intergenic	A	A G	A A	G G	48	0	0	41
D12	56634070	GoPGF	evm.TU.Gh_D12G2350,evm.TU.Gh_D12G2351	Gh_D12G2351	intergenic	C	C T	C C	T T	42	0	0	47
D12	56634738	GoPGF	evm.TU.Gh_D12G2350,evm.TU.Gh_D12G2351	Gh_D12G2351	intergenic	A	A G	G G	A A	0	46	41	0
D12	56634762	GoPGF	evm.TU.Gh_D12G2350,evm.TU.Gh_D12G2351	Gh_D12G2351	intergenic	G	G A	G G	A A	42	0	0	38
D12	56634850	GoPGF	evm.TU.Gh_D12G2350,evm.TU.Gh_D12G2351	Gh_D12G2351	intergenic	A	A G	A A	G G	34	0	0	29
D12	56635411	GoPGF	evm.TU.Gh_D12G2350,evm.TU.Gh_D12G2351	Gh_D12G2351	intergenic	A	A G	A A	G G	25	0	0	10
D12	56635450	GoPGF	evm.TU.Gh_D12G2350,evm.TU.Gh_D12G2351	Gh_D12G2351	intergenic	G	G T	G G	T T	22	0	0	8
D12	56637304	GoPGF	evm.TU.Gh_D12G2350,evm.TU.Gh_D12G2351	Gh_D12G2351	intergenic	T	T C	C C	T T	0	50	41	0
D12	56637381	GoPGF	evm.TU.Gh_D12G2350,evm.TU.Gh_D12G2351	Gh_D12G2351	intergenic	C	C A	C C	A A	62	0	0	37
D12	56638326	GoPGF	evm.TU.Gh_D12G2350,evm.TU.Gh_D12G2351	Gh_D12G2351	intergenic	C	C T	T T	C C	0	9	20	0
D12	56638510	GoPGF	evm.TU.Gh_D12G2350,evm.TU.Gh_D12G2351	Gh_D12G2351	intergenic	G	G A	A A	G G	0	3	6	0
D12	56638535	GoPGF	evm.TU.Gh_D12G2350,evm.TU.Gh_D12G2351	Gh_D12G2351	intergenic	C	C A	C C	A A	5	0	0	5
D12	56638546	GoPGF	evm.TU.Gh_D12G2350,evm.TU.Gh_D12G2351	Gh_D12G2351	intergenic	G	G A	G G	A A	5	0	0	5
D12	56639641	GoPGF	evm.TU.Gh_D12G2350,evm.TU.Gh_D12G2351	Gh_D12G2351	intergenic	C	C T	T T	C C	0	45	54	0
D12	56640304	GoPGF	evm.TU.Gh_D12G2350,evm.TU.Gh_D12G2351	Gh_D12G2351	intergenic	C	C G	C C	G G	39	0	0	26
D12	56641231	GoPGF	evm.TU.Gh_D12G2350,evm.TU.Gh_D12G2351	Gh_D12G2351	intergenic	G	G T	G G	T T	35	0	0	48
D12	56641289	GoPGF	evm.TU.Gh_D12G2350,evm.TU.Gh_D12G2351	Gh_D12G2351	intergenic	A	A C	A A	C C	31	0	0	47
D12	56642574	GoPGF	evm.TU.Gh_D12G2351	Gh_D12G2351	upstream	A	A T	A A	T T	2	5	1	4
D12	56642582	GoPGF	evm.TU.Gh_D12G2351	Gh_D12G2351	upstream	A	A T	A A	T T	3	5	2	4
D12	56642602	GoPGF	evm.TU.Gh_D12G2351	Gh_D12G2351	upstream	T	T G	T T	G G	4	6	4	8
D12	56642804	GoPGF	evm.TU.Gh_D12G2351	Gh_D12G2351	synonymous SNV	T	TC	TT	TC	29	0	0	21
D12	56644991	GoPGF	evm.TU.Gh_D12G2351	Gh_D12G2351	downstream	C	C T	C C	T T	14	1	0	10
D12	56645435	GoPGF	evm.TU.Gh_D12G2351,evm.TU.Gh_D12G2352	Gh_D12G2351	intergenic	G	G A	G G	A A	11	0	0	9
D12	56645844	GoPGF	evm.TU.Gh_D12G2351,evm.TU.Gh_D12G2352	Gh_D12G2351	intergenic	G	G C	C C	G G	0	30	19	0
D12	56646155	GoPGF	evm.TU.Gh_D12G2351,evm.TU.Gh_D12G2352	Gh_D12G2351	intergenic	G	G A	G G	A A	59	0	0	45
D12	56646235	GoPGF	evm.TU.Gh_D12G2351,evm.TU.Gh_D12G2352	Gh_D12G2351	intergenic	A	A G	A A	G G	58	0	0	41
D12	56646337	GoPGF	evm.TU.Gh_D12G2351,evm.TU.Gh_D12G2352	Gh_D12G2351	intergenic	G	G A	G G	A A	46	0	0	27
D12	56646421	GoPGF	evm.TU.Gh_D12G2351,evm.TU.Gh_D12G2352	Gh_D12G2351	intergenic	C	C T	C C	T T	52	0	0	21
D12	56647733	GoPGF	evm.TU.Gh_D12G2351,evm.TU.Gh_D12G2352	Gh_D12G2351	intergenic	C	C A	A A	C C	0	6	4	0
D12	56648060	GoPGF	evm.TU.Gh_D12G2351,evm.TU.Gh_D12G2352	Gh_D12G2351	intergenic	G	G A	G G	A A	19	0	0	14
D12	56649243	GoPGF	evm.TU.Gh_D12G2351,evm.TU.Gh_D12G2352	Gh_D12G2351	intergenic	G	G A	G G	A A	17	0	0	14
D12	56649544	GoPGF	evm.TU.Gh_D12G2351,evm.TU.Gh_D12G2352	Gh_D12G2351	intergenic	T	T A	A A	T T	0	12	18	0
D12	56650117	GoPGF	evm.TU.Gh_D12G2351,evm.TU.Gh_D12G2352	Gh_D12G2351	intergenic	T	T A	A A	T T	0	24	29	0
D12	56651438	GoPGF	evm.TU.Gh_D12G2351,evm.TU.Gh_D12G2352	Gh_D12G2351	intergenic	G	G A	G G	A A	28	0	0	20
D12	56651506	GoPGF	evm.TU.Gh_D12G2351,evm.TU.Gh_D12G2352	Gh_D12G2351	intergenic	C	C T	C C	T T	27	0	0	15
D12	56652778	GoPGF	evm.TU.Gh_D12G2351,evm.TU.Gh_D12G2352	Gh_D12G2351	intergenic	C	C T	T T	C C	0	22	19	0
D12	56653371	GoPGF	evm.TU.Gh_D12G2351,evm.TU.Gh_D12G2352	Gh_D12G2351	intergenic	A	A T	T T	A A	0	21	16	0
D12	56653617	GoPGF	evm.TU.Gh_D12G2351,evm.TU.Gh_D12G2352	Gh_D12G2351	intergenic	C	C G	C C	G G	7	0	0	8
D12	56655017	GoPGF	evm.TU.Gh_D12G2351,evm.TU.Gh_D12G2352	Gh_D12G2351	intergenic	A	A T	T T	A A	0	12	4	0
D12	56655305	GoPGF	evm.TU.Gh_D12G2351,evm.TU.Gh_D12G2352	Gh_D12G2351	intergenic	A	A G	A A	G G	11	0	0	4
D12	56655565	GoPGF	evm.TU.Gh_D12G2351,evm.TU.Gh_D12G2352	Gh_D12G2351	intergenic	T	T A	T T	A A	22	0	0	14
D12	56655815	GoPGF	evm.TU.Gh_D12G2351,evm.TU.Gh_D12G2352	Gh_D12G2351	intergenic	G	G C	C C	G G	0	25	32	0
D12	56656001	GoPGF	evm.TU.Gh_D12G2351,evm.TU.Gh_D12G2352	Gh_D12G2351	intergenic	C	C T	T T	C C	0	16	40	0
D12	56656348	GoPGF	evm.TU.Gh_D12G2351,evm.TU.Gh_D12G2352	Gh_D12G2351	intergenic	A	A G	G G	A A	0	14	16	0
D12	56656351	GoPGF	evm.TU.Gh_D12G2351,evm.TU.Gh_D12G2352	Gh_D12G2351	intergenic	G	G A	A A	G G	0	15	15	0
D12	56656586	GoPGF	evm.TU.Gh_D12G2351,evm.TU.Gh_D12G2352	Gh_D12G2351	intergenic	A	A G	G G	A A	0	11	17	0
D12	56656921	GoPGF	evm.TU.Gh_D12G2351,evm.TU.Gh_D12G2352	Gh_D12G2351	intergenic	A	A G	G G	A A	0	7	2	0

## Sheet: C SNP CCRI12(W)
C. The SNPs in all chosen genes of CCRI12 and CCRI12W
Chrom	Pos	Gene	Gene	Gene NO.	annoPos	Ref	Allele	CRI12	CRI12W	CRI12-ALT_depth	CRI12W-REF_depth	CRI12-ALT_depth	CRI12W-REF_depth
A01	9617017	TPS1	evm.TU.Gh_A01G0554,evm.TU.Gh_A01G0555	Gh_A01G0555	intergenic	A	A G	A A	A G	20	31	0	62
A01	9635967	TPS1	evm.TU.Gh_A01G0554,evm.TU.Gh_A01G0555	Gh_A01G0555	intergenic	G	G C	G C	G G	0	5	2	3
A01	9635970	TPS1	evm.TU.Gh_A01G0554,evm.TU.Gh_A01G0555	Gh_A01G0555	intergenic	C	C A	C A	C C	0	5	3	4
A01	9637039	TPS1	evm.TU.Gh_A01G0554,evm.TU.Gh_A01G0555	Gh_A01G0555	intergenic	C	C T	C C	C T	21	29	0	56
A01	9638696	TPS1	evm.TU.Gh_A01G0554,evm.TU.Gh_A01G0555	Gh_A01G0555	intergenic	C	C T	C C	C T	13	38	8	48
A01	9682950	TPS1	evm.TU.Gh_A01G0554,evm.TU.Gh_A01G0555	Gh_A01G0555	intergenic	C	C T	C C	C T	6	4	0	12
A01	9691902	TPS1	evm.TU.Gh_A01G0554,evm.TU.Gh_A01G0555	Gh_A01G0555	intergenic	C	C T	C C	C T	19	13	0	46
A01	9702273	TPS1	evm.TU.Gh_A01G0554,evm.TU.Gh_A01G0555	Gh_A01G0555	intergenic	C	C A	C C	C A	2	4	0	8
A01	9702291	TPS1	evm.TU.Gh_A01G0554,evm.TU.Gh_A01G0555	Gh_A01G0555	intergenic	C	C T	C C	C T	2	7	0	8
A01	9702310	TPS1	evm.TU.Gh_A01G0554,evm.TU.Gh_A01G0555	Gh_A01G0555	intergenic	C	C T	C C	C T	2	9	0	10
A01	9702555	TPS1	evm.TU.Gh_A01G0554,evm.TU.Gh_A01G0555	Gh_A01G0555	intergenic	G	G A	G A	G G	2	23	7	22
A01	9702598	TPS1	evm.TU.Gh_A01G0554,evm.TU.Gh_A01G0555	Gh_A01G0555	intergenic	T	T C	T C	T T	1	24	6	24
A01	9707446	TPS1	evm.TU.Gh_A01G0554,evm.TU.Gh_A01G0555	Gh_A01G0555	intergenic	C	C T	C C	C T	7	6	0	21
A01	9707581	TPS1	evm.TU.Gh_A01G0554,evm.TU.Gh_A01G0555	Gh_A01G0555	intergenic	A	A G	A A	A G	4	6	0	14
A01	9708136	TPS1	evm.TU.Gh_A01G0554,evm.TU.Gh_A01G0555	Gh_A01G0555	intergenic	A	A G	A A	A G	3	2	0	4
A01	9711192	TPS1	evm.TU.Gh_A01G0555	Gh_A01G0555	nonsynonymous SNV	T	T G	T T	T G	16	21	0	42
A01	9711676	TPS1	evm.TU.Gh_A01G0555	Gh_A01G0555	nonsynonymous SNV	C	C T	C C	C T	11	13	0	36
A01	9712091	TPS1	evm.TU.Gh_A01G0555	Gh_A01G0555	synonymous SNV	A	A G	A A	A G	11	10	0	26
A01	9712489	TPS1	evm.TU.Gh_A01G0555	Gh_A01G0555	upstream	T	T C	T T	T C	3	1	0	4
A01	9712522	TPS1	evm.TU.Gh_A01G0555	Gh_A01G0555	upstream	A	A T	A A	A T	3	1	0	4
A01	9712523	TPS1	evm.TU.Gh_A01G0555	Gh_A01G0555	upstream	A	A T	A A	A T	3	1	0	4
A01	9712524	TPS1	evm.TU.Gh_A01G0555	Gh_A01G0555	upstream	A	A T	A A	A T	3	1	0	4
A01	9712606	TPS1	evm.TU.Gh_A01G0555	Gh_A01G0555	upstream	A	A G	A A	A G	3	2	0	2
A01	9712854	TPS1	evm.TU.Gh_A01G0555	Gh_A01G0555	upstream	G	G A	G G	G A	3	6	0	16
A01	9713304	TPS1	evm.TU.Gh_A01G0555,evm.TU.Gh_A01G0556	Gh_A01G0555	intergenic	G	G A	G G	G A	7	8	0	15
A01	9713437	TPS1	evm.TU.Gh_A01G0555,evm.TU.Gh_A01G0556	Gh_A01G0555	intergenic	C	C T	T T	C T	4	13	.	.
A01	9714649	TPS1	evm.TU.Gh_A01G0555,evm.TU.Gh_A01G0556	Gh_A01G0555	intergenic	G	G A	G G	G A	12	17	0	37
A01	9714780	TPS1	evm.TU.Gh_A01G0555,evm.TU.Gh_A01G0556	Gh_A01G0555	intergenic	G	G A	G G	G A	11	15	0	23
A01	9714881	TPS1	evm.TU.Gh_A01G0555,evm.TU.Gh_A01G0556	Gh_A01G0555	intergenic	T	T C	T T	T C	14	21	0	26
A01	9715997	TPS1	evm.TU.Gh_A01G0555,evm.TU.Gh_A01G0556	Gh_A01G0555	intergenic	A	A G	A A	A G	6	2	0	9
A01	9716085	TPS1	evm.TU.Gh_A01G0555,evm.TU.Gh_A01G0556	Gh_A01G0555	intergenic	A	A G	A A	A G	7	1	0	5
A01	9716807	TPS1	evm.TU.Gh_A01G0555,evm.TU.Gh_A01G0556	Gh_A01G0555	intergenic	G	G C	G G	G C	5	6	0	15
A01	9716965	TPS1	evm.TU.Gh_A01G0555,evm.TU.Gh_A01G0556	Gh_A01G0555	intergenic	A	A G	A A	A G	11	10	0	26
A01	9717021	TPS1	evm.TU.Gh_A01G0555,evm.TU.Gh_A01G0556	Gh_A01G0555	intergenic	T	T G	T T	T G	8	7	0	26
A01	9717500	TPS1	evm.TU.Gh_A01G0555,evm.TU.Gh_A01G0556	Gh_A01G0555	intergenic	A	A T	A A	A T	13	14	0	26
A01	9718303	TPS1	evm.TU.Gh_A01G0555,evm.TU.Gh_A01G0556	Gh_A01G0555	intergenic	A	A G	A A	A G	20	26	0	30
A01	9719311	TPS1	evm.TU.Gh_A01G0555,evm.TU.Gh_A01G0556	Gh_A01G0555	intergenic	G	G A	G G	G A	21	14	0	27
A01	9719977	TPS1	evm.TU.Gh_A01G0555,evm.TU.Gh_A01G0556	Gh_A01G0555	intergenic	A	A T	A A	A T	15	16	0	42
A01	9720094	TPS1	evm.TU.Gh_A01G0555,evm.TU.Gh_A01G0556	Gh_A01G0555	intergenic	G	G A	G G	G A	17	27	0	55
A01	9720142	TPS1	evm.TU.Gh_A01G0555,evm.TU.Gh_A01G0556	Gh_A01G0555	intergenic	T	T A	T T	T A	15	28	0	49
A01	9720160	TPS1	evm.TU.Gh_A01G0555,evm.TU.Gh_A01G0556	Gh_A01G0555	intergenic	C	C A	C C	C A	19	23	0	49
A01	9720314	TPS1	evm.TU.Gh_A01G0555,evm.TU.Gh_A01G0556	Gh_A01G0555	intergenic	T	T A	T T	T A	20	22	0	51
A01	9720446	TPS1	evm.TU.Gh_A01G0555,evm.TU.Gh_A01G0556	Gh_A01G0555	intergenic	G	G A	G G	G A	19	19	0	43
A01	9721461	TPS1	evm.TU.Gh_A01G0555,evm.TU.Gh_A01G0556	Gh_A01G0555	intergenic	A	A G	A A	A G	9	10	0	23
A01	9721593	TPS1	evm.TU.Gh_A01G0555,evm.TU.Gh_A01G0556	Gh_A01G0555	intergenic	G	G A	G G	G A	12	14	0	36
A01	9721742	TPS1	evm.TU.Gh_A01G0555,evm.TU.Gh_A01G0556	Gh_A01G0555	intergenic	T	T C	T T	T C	14	14	0	31
A01	9722291	TPS1	evm.TU.Gh_A01G0555,evm.TU.Gh_A01G0556	Gh_A01G0555	intergenic	T	T A	T T	T A	6	8	0	16
A01	9723348	TPS1	evm.TU.Gh_A01G0555,evm.TU.Gh_A01G0556	Gh_A01G0555	intergenic	T	T A	T T	T A	15	12	0	24
A01	9723391	TPS1	evm.TU.Gh_A01G0555,evm.TU.Gh_A01G0556	Gh_A01G0555	intergenic	C	C T	C C	C T	12	12	0	25
A01	9724050	TPS1	evm.TU.Gh_A01G0555,evm.TU.Gh_A01G0556	Gh_A01G0555	intergenic	C	C T	C C	C T	11	16	0	30
A01	9724070	TPS1	evm.TU.Gh_A01G0555,evm.TU.Gh_A01G0556	Gh_A01G0555	intergenic	C	C T	C C	C T	11	14	0	28
A01	9724100	TPS1	evm.TU.Gh_A01G0555,evm.TU.Gh_A01G0556	Gh_A01G0555	intergenic	T	T C	T T	T C	9	10	0	27
A01	9724444	TPS1	evm.TU.Gh_A01G0555,evm.TU.Gh_A01G0556	Gh_A01G0555	intergenic	T	T C	T T	T C	11	10	0	24
A01	9724795	TPS1	evm.TU.Gh_A01G0555,evm.TU.Gh_A01G0556	Gh_A01G0555	intergenic	C	C T	C C	C T	8	5	0	16
A01	9724888	TPS1	evm.TU.Gh_A01G0555,evm.TU.Gh_A01G0556	Gh_A01G0555	intergenic	T	T C	T T	T C	11	12	0	23
A01	9725002	TPS1	evm.TU.Gh_A01G0555,evm.TU.Gh_A01G0556	Gh_A01G0555	intergenic	C	C A	C C	C A	10	12	0	33
A01	9725106	TPS1	evm.TU.Gh_A01G0555,evm.TU.Gh_A01G0556	Gh_A01G0555	intergenic	T	T C	T T	T C	14	15	0	39
A01	9725164	TPS1	evm.TU.Gh_A01G0555,evm.TU.Gh_A01G0556	Gh_A01G0555	intergenic	A	A G	A A	A G	18	17	0	33
A01	9725242	TPS1	evm.TU.Gh_A01G0555,evm.TU.Gh_A01G0556	Gh_A01G0555	intergenic	C	C T	C C	C T	22	15	0	46
A01	9725692	TPS1	evm.TU.Gh_A01G0555,evm.TU.Gh_A01G0556	Gh_A01G0555	intergenic	T	T A	T T	T A	26	27	0	58
A01	9726309	TPS1	evm.TU.Gh_A01G0555,evm.TU.Gh_A01G0556	Gh_A01G0555	intergenic	G	G C	G G	G C	18	24	0	38
A01	9726645	TPS1	evm.TU.Gh_A01G0555,evm.TU.Gh_A01G0556	Gh_A01G0555	intergenic	A	A C	A A	A C	19	12	0	41
A01	9726981	TPS1	evm.TU.Gh_A01G0555,evm.TU.Gh_A01G0556	Gh_A01G0555	intergenic	C	C T	C C	C T	3	3	0	16
A01	9727995	TPS1	evm.TU.Gh_A01G0555,evm.TU.Gh_A01G0556	Gh_A01G0555	intergenic	T	T G	T T	T G	8	5	0	14
A01	9728154	TPS1	evm.TU.Gh_A01G0555,evm.TU.Gh_A01G0556	Gh_A01G0555	intergenic	A	A G	A A	A G	5	1	0	8
A01	9729036	TPS1	evm.TU.Gh_A01G0555,evm.TU.Gh_A01G0556	Gh_A01G0555	intergenic	G	G A	G G	G A	9	6	0	18
A01	9729091	TPS1	evm.TU.Gh_A01G0555,evm.TU.Gh_A01G0556	Gh_A01G0555	intergenic	G	G A	G G	G A	14	12	0	30
A01	9729655	TPS1	evm.TU.Gh_A01G0555,evm.TU.Gh_A01G0556	Gh_A01G0555	intergenic	T	T A	T T	T A	9	14	0	35
A01	9729861	TPS1	evm.TU.Gh_A01G0555,evm.TU.Gh_A01G0556	Gh_A01G0555	intergenic	A	A T	A A	A T	10	14	0	39
A01	9731059	TPS1	evm.TU.Gh_A01G0555,evm.TU.Gh_A01G0556	Gh_A01G0555	intergenic	G	G A	G G	G A	11	13	0	14
A01	9731570	TPS1	evm.TU.Gh_A01G0555,evm.TU.Gh_A01G0556	Gh_A01G0555	intergenic	A	A C	A A	A C	5	7	0	18
A01	9731576	TPS1	evm.TU.Gh_A01G0555,evm.TU.Gh_A01G0556	Gh_A01G0555	intergenic	A	A G	A A	A G	4	7	0	17
A01	9732074	TPS1	evm.TU.Gh_A01G0555,evm.TU.Gh_A01G0556	Gh_A01G0555	intergenic	C	C T	C C	C T	16	12	0	52
A01	9732782	TPS1	evm.TU.Gh_A01G0555,evm.TU.Gh_A01G0556	Gh_A01G0555	intergenic	C	C T	C C	C T	7	7	0	17
A01	9732786	TPS1	evm.TU.Gh_A01G0555,evm.TU.Gh_A01G0556	Gh_A01G0555	intergenic	T	T G	T T	T G	7	7	0	16
A01	9732886	TPS1	evm.TU.Gh_A01G0555,evm.TU.Gh_A01G0556	Gh_A01G0555	intergenic	G	G A	G G	G A	5	11	0	18
A01	9732897	TPS1	evm.TU.Gh_A01G0555,evm.TU.Gh_A01G0556	Gh_A01G0555	intergenic	A	A G	A A	A G	5	13	0	22
A01	9733093	TPS1	evm.TU.Gh_A01G0555,evm.TU.Gh_A01G0556	Gh_A01G0555	intergenic	T	T C	T T	T C	9	16	0	34
A01	9733435	TPS1	evm.TU.Gh_A01G0555,evm.TU.Gh_A01G0556	Gh_A01G0555	intergenic	T	T C	T T	T C	22	25	0	52
A01	9733711	TPS1	evm.TU.Gh_A01G0555,evm.TU.Gh_A01G0556	Gh_A01G0555	intergenic	C	C T	C C	C T	9	11	0	32
A01	9734028	TPS1	evm.TU.Gh_A01G0555,evm.TU.Gh_A01G0556	Gh_A01G0555	intergenic	T	T C	T T	T C	14	12	0	29
A01	9734133	TPS1	evm.TU.Gh_A01G0555,evm.TU.Gh_A01G0556	Gh_A01G0555	intergenic	T	T G	T T	T G	29	25	0	41
A01	9734170	TPS1	evm.TU.Gh_A01G0555,evm.TU.Gh_A01G0556	Gh_A01G0555	intergenic	T	T A	T T	T A	29	24	0	43
A01	9734345	TPS1	evm.TU.Gh_A01G0555,evm.TU.Gh_A01G0556	Gh_A01G0555	intergenic	T	T C	T T	T C	23	27	0	40
A01	9734375	TPS1	evm.TU.Gh_A01G0555,evm.TU.Gh_A01G0556	Gh_A01G0555	intergenic	T	T C	T T	T C	21	29	0	41
A01	9734409	TPS1	evm.TU.Gh_A01G0555,evm.TU.Gh_A01G0556	Gh_A01G0555	intergenic	A	A T	A A	A T	15	22	0	32
A01	9735945	TPS1	evm.TU.Gh_A01G0555,evm.TU.Gh_A01G0556	Gh_A01G0555	intergenic	G	G T	G G	G T	17	12	0	33
A01	9736185	TPS1	evm.TU.Gh_A01G0555,evm.TU.Gh_A01G0556	Gh_A01G0555	intergenic	C	C T	C C	C T	17	13	0	25
A01	9736562	TPS1	evm.TU.Gh_A01G0555,evm.TU.Gh_A01G0556	Gh_A01G0555	intergenic	T	T A	T T	T A	7	10	0	28
A01	9736613	TPS1	evm.TU.Gh_A01G0555,evm.TU.Gh_A01G0556	Gh_A01G0555	intergenic	T	T G	T T	T G	11	14	0	26
A01	9736964	TPS1	evm.TU.Gh_A01G0555,evm.TU.Gh_A01G0556	Gh_A01G0555	intergenic	A	A G	A A	A G	23	14	0	66
A01	9737830	TPS1	evm.TU.Gh_A01G0555,evm.TU.Gh_A01G0556	Gh_A01G0555	intergenic	A	A G	A A	A G	13	16	0	33
A01	9738271	TPS1	evm.TU.Gh_A01G0555,evm.TU.Gh_A01G0556	Gh_A01G0555	intergenic	T	T C	T T	T C	11	4	0	18
A01	9738695	TPS1	evm.TU.Gh_A01G0555,evm.TU.Gh_A01G0556	Gh_A01G0555	intergenic	T	T A	T T	T A	12	15	0	40
A01	9739550	TPS1	evm.TU.Gh_A01G0555,evm.TU.Gh_A01G0556	Gh_A01G0555	intergenic	G	G A	G G	G A	10	11	0	27
A01	9740021	TPS1	evm.TU.Gh_A01G0555,evm.TU.Gh_A01G0556	Gh_A01G0555	intergenic	A	A C	A A	A C	3	3	0	7
A01	9741046	TPS1	evm.TU.Gh_A01G0555,evm.TU.Gh_A01G0556	Gh_A01G0555	intergenic	C	C T	C C	C T	8	5	0	12
A01	9742044	TPS1	evm.TU.Gh_A01G0555,evm.TU.Gh_A01G0556	Gh_A01G0555	intergenic	G	G A	G G	G A	20	17	0	54
A01	9742180	TPS1	evm.TU.Gh_A01G0555,evm.TU.Gh_A01G0556	Gh_A01G0555	intergenic	G	G A	G G	G A	22	9	0	58
A01	9742224	TPS1	evm.TU.Gh_A01G0555,evm.TU.Gh_A01G0556	Gh_A01G0555	intergenic	C	C T	C C	C T	4	23	0	46
A01	9742247	TPS1	evm.TU.Gh_A01G0555,evm.TU.Gh_A01G0556	Gh_A01G0555	intergenic	A	A G	A A	A G	7	26	0	51
A01	9742252	TPS1	evm.TU.Gh_A01G0555,evm.TU.Gh_A01G0556	Gh_A01G0555	intergenic	C	C T	C C	C T	7	25	0	51
A01	9742291	TPS1	evm.TU.Gh_A01G0555,evm.TU.Gh_A01G0556	Gh_A01G0555	intergenic	G	G A	G G	G A	7	24	0	43
A01	9742304	TPS1	evm.TU.Gh_A01G0555,evm.TU.Gh_A01G0556	Gh_A01G0555	intergenic	G	G T	G G	G T	6	24	0	42
A01	9742306	TPS1	evm.TU.Gh_A01G0555,evm.TU.Gh_A01G0556	Gh_A01G0555	intergenic	C	C T	C C	C T	6	25	0	40
A01	9742313	TPS1	evm.TU.Gh_A01G0555,evm.TU.Gh_A01G0556	Gh_A01G0555	intergenic	G	G A	G G	G A	6	25	0	41
A01	9742316	TPS1	evm.TU.Gh_A01G0555,evm.TU.Gh_A01G0556	Gh_A01G0555	intergenic	C	C T	C C	C T	5	25	0	40
A01	9742398	TPS1	evm.TU.Gh_A01G0555,evm.TU.Gh_A01G0556	Gh_A01G0555	intergenic	A	A G	A A	A G	5	29	0	34
A01	9742402	TPS1	evm.TU.Gh_A01G0555,evm.TU.Gh_A01G0556	Gh_A01G0555	intergenic	C	C T	C C	C T	5	29	0	33
A01	9742409	TPS1	evm.TU.Gh_A01G0555,evm.TU.Gh_A01G0556	Gh_A01G0555	intergenic	A	A G	A A	A G	5	29	0	32
A01	9742412	TPS1	evm.TU.Gh_A01G0555,evm.TU.Gh_A01G0556	Gh_A01G0555	intergenic	C	C A	C C	C A	5	28	0	29
A01	9742419	TPS1	evm.TU.Gh_A01G0555,evm.TU.Gh_A01G0556	Gh_A01G0555	intergenic	C	C T	C C	C T	5	28	0	29
A01	9742421	TPS1	evm.TU.Gh_A01G0555,evm.TU.Gh_A01G0556	Gh_A01G0555	intergenic	A	A G	A A	A G	5	29	0	30
A01	9742423	TPS1	evm.TU.Gh_A01G0555,evm.TU.Gh_A01G0556	Gh_A01G0555	intergenic	T	T G	T T	T G	5	30	0	27
A01	9742426	TPS1	evm.TU.Gh_A01G0555,evm.TU.Gh_A01G0556	Gh_A01G0555	intergenic	T	T C	T T	T C	5	29	0	27
A01	9742440	TPS1	evm.TU.Gh_A01G0555,evm.TU.Gh_A01G0556	Gh_A01G0555	intergenic	A	A G	A A	A G	6	25	0	31
A01	9742445	TPS1	evm.TU.Gh_A01G0555,evm.TU.Gh_A01G0556	Gh_A01G0555	intergenic	T	T C	T T	T C	6	24	0	30
A01	9742453	TPS1	evm.TU.Gh_A01G0555,evm.TU.Gh_A01G0556	Gh_A01G0555	intergenic	T	T C	T T	T C	6	23	0	29
A01	9742460	TPS1	evm.TU.Gh_A01G0555,evm.TU.Gh_A01G0556	Gh_A01G0555	intergenic	G	G A	G G	G A	6	24	0	30
A01	9742462	TPS1	evm.TU.Gh_A01G0555,evm.TU.Gh_A01G0556	Gh_A01G0555	intergenic	T	T G	T T	T G	6	24	0	30
A01	9742465	TPS1	evm.TU.Gh_A01G0555,evm.TU.Gh_A01G0556	Gh_A01G0555	intergenic	T	T C	T T	T C	6	25	0	31
A01	9742470	TPS1	evm.TU.Gh_A01G0555,evm.TU.Gh_A01G0556	Gh_A01G0555	intergenic	G	G A	G G	G A	6	25	0	31
A01	9742476	TPS1	evm.TU.Gh_A01G0555,evm.TU.Gh_A01G0556	Gh_A01G0555	intergenic	G	G T	G G	G T	6	25	0	32
A01	9742477	TPS1	evm.TU.Gh_A01G0555,evm.TU.Gh_A01G0556	Gh_A01G0555	intergenic	T	T G	T T	T G	6	24	0	32
A01	9742485	TPS1	evm.TU.Gh_A01G0555,evm.TU.Gh_A01G0556	Gh_A01G0555	intergenic	C	C A	C C	C A	6	25	0	34
A01	9742516	TPS1	evm.TU.Gh_A01G0555,evm.TU.Gh_A01G0556	Gh_A01G0555	intergenic	T	T C	T T	T C	5	26	0	30
A01	9742641	TPS1	evm.TU.Gh_A01G0555,evm.TU.Gh_A01G0556	Gh_A01G0555	intergenic	T	T C	T T	T C	6	42	0	48
A01	9742663	TPS1	evm.TU.Gh_A01G0555,evm.TU.Gh_A01G0556	Gh_A01G0555	intergenic	G	G A	G G	G A	7	42	0	52
A01	9742675	TPS1	evm.TU.Gh_A01G0555,evm.TU.Gh_A01G0556	Gh_A01G0555	intergenic	G	G A	G G	G A	7	44	0	57
A01	9742685	TPS1	evm.TU.Gh_A01G0555,evm.TU.Gh_A01G0556	Gh_A01G0555	intergenic	A	A G	A A	A G	32	21	0	56
A01	9742719	TPS1	evm.TU.Gh_A01G0555,evm.TU.Gh_A01G0556	Gh_A01G0555	intergenic	A	A C	A A	A C	7	46	0	57
A01	9742729	TPS1	evm.TU.Gh_A01G0555,evm.TU.Gh_A01G0556	Gh_A01G0555	intergenic	G	G A	G G	G A	7	45	0	57
A01	9742812	TPS1	evm.TU.Gh_A01G0555,evm.TU.Gh_A01G0556	Gh_A01G0555	intergenic	C	C T	C C	C T	10	51	0	55
A01	9742834	TPS1	evm.TU.Gh_A01G0555,evm.TU.Gh_A01G0556	Gh_A01G0555	intergenic	A	A G	A A	A G	15	53	0	55
A01	9742837	TPS1	evm.TU.Gh_A01G0555,evm.TU.Gh_A01G0556	Gh_A01G0555	intergenic	G	G A	G G	G A	16	55	0	53
A01	9742838	TPS1	evm.TU.Gh_A01G0555,evm.TU.Gh_A01G0556	Gh_A01G0555	intergenic	G	G A	G G	G A	16	49	0	53
A01	9742876	TPS1	evm.TU.Gh_A01G0555,evm.TU.Gh_A01G0556	Gh_A01G0555	intergenic	C	C T	C C	C T	20	60	0	45
A01	9742891	TPS1	evm.TU.Gh_A01G0555,evm.TU.Gh_A01G0556	Gh_A01G0555	intergenic	T	T C	T T	T C	22	64	0	47
A01	9742892	TPS1	evm.TU.Gh_A01G0555,evm.TU.Gh_A01G0556	Gh_A01G0555	intergenic	G	G A	G G	G A	22	62	0	46
A01	9742893	TPS1	evm.TU.Gh_A01G0555,evm.TU.Gh_A01G0556	Gh_A01G0555	intergenic	G	G A	G G	G A	20	64	0	46
A01	9742907	TPS1	evm.TU.Gh_A01G0555,evm.TU.Gh_A01G0556	Gh_A01G0555	intergenic	C	C T	C C	C T	19	61	0	47
A01	9742919	TPS1	evm.TU.Gh_A01G0555,evm.TU.Gh_A01G0556	Gh_A01G0555	intergenic	G	G A	G G	G A	20	60	0	50
A01	9742932	TPS1	evm.TU.Gh_A01G0555,evm.TU.Gh_A01G0556	Gh_A01G0555	intergenic	C	C T	C C	C T	17	67	0	52
A01	9742957	TPS1	evm.TU.Gh_A01G0555,evm.TU.Gh_A01G0556	Gh_A01G0555	intergenic	C	C A	C C	C A	13	65	0	52
A01	9742963	TPS1	evm.TU.Gh_A01G0555,evm.TU.Gh_A01G0556	Gh_A01G0555	intergenic	G	G T	G G	G T	14	68	0	51
A01	9742983	TPS1	evm.TU.Gh_A01G0555,evm.TU.Gh_A01G0556	Gh_A01G0555	intergenic	A	A G	A A	A G	14	66	0	49
A01	9742993	TPS1	evm.TU.Gh_A01G0555,evm.TU.Gh_A01G0556	Gh_A01G0555	intergenic	T	T C	T T	T C	19	66	0	49
A01	9743007	TPS1	evm.TU.Gh_A01G0555,evm.TU.Gh_A01G0556	Gh_A01G0555	intergenic	C	C T	C C	C T	19	71	0	48
A01	9743009	TPS1	evm.TU.Gh_A01G0555,evm.TU.Gh_A01G0556	Gh_A01G0555	intergenic	A	A G	A A	A G	19	74	0	50
A01	9743028	TPS1	evm.TU.Gh_A01G0555,evm.TU.Gh_A01G0556	Gh_A01G0555	intergenic	A	A G	A A	A G	23	76	0	50
A01	9743032	TPS1	evm.TU.Gh_A01G0555,evm.TU.Gh_A01G0556	Gh_A01G0555	intergenic	G	G A	G G	G A	23	75	0	52
A01	9743034	TPS1	evm.TU.Gh_A01G0555,evm.TU.Gh_A01G0556	Gh_A01G0555	intergenic	G	G A	G G	G A	23	72	0	50
A01	9743043	TPS1	evm.TU.Gh_A01G0555,evm.TU.Gh_A01G0556	Gh_A01G0555	intergenic	A	A C	A A	A C	26	72	0	54
A01	9743068	TPS1	evm.TU.Gh_A01G0555,evm.TU.Gh_A01G0556	Gh_A01G0555	intergenic	A	A C	A A	A C	31	67	0	49
A01	9743078	TPS1	evm.TU.Gh_A01G0555,evm.TU.Gh_A01G0556	Gh_A01G0555	intergenic	C	C T	C C	C T	31	66	0	44
A01	9743081	TPS1	evm.TU.Gh_A01G0555,evm.TU.Gh_A01G0556	Gh_A01G0555	intergenic	G	G A	G G	G A	31	66	0	45
A01	9743087	TPS1	evm.TU.Gh_A01G0555,evm.TU.Gh_A01G0556	Gh_A01G0555	intergenic	A	A G	A A	A G	31	69	0	44
A01	9743096	TPS1	evm.TU.Gh_A01G0555,evm.TU.Gh_A01G0556	Gh_A01G0555	intergenic	T	T C	T T	T C	32	68	0	46
A01	9743098	TPS1	evm.TU.Gh_A01G0555,evm.TU.Gh_A01G0556	Gh_A01G0555	intergenic	G	G A	G G	G A	32	68	0	44
A01	9743106	TPS1	evm.TU.Gh_A01G0555,evm.TU.Gh_A01G0556	Gh_A01G0555	intergenic	T	T C	T T	T C	32	64	0	43
A01	9743142	TPS1	evm.TU.Gh_A01G0555,evm.TU.Gh_A01G0556	Gh_A01G0555	intergenic	C	C T	C C	C T	21	60	0	41
A01	9743144	TPS1	evm.TU.Gh_A01G0555,evm.TU.Gh_A01G0556	Gh_A01G0555	intergenic	C	C T	C C	C T	21	60	0	44
A01	9743149	TPS1	evm.TU.Gh_A01G0555,evm.TU.Gh_A01G0556	Gh_A01G0555	intergenic	G	G A	G G	G A	20	58	0	44
A01	9743152	TPS1	evm.TU.Gh_A01G0555,evm.TU.Gh_A01G0556	Gh_A01G0555	intergenic	A	A G	A A	A G	19	56	0	45
A01	9743157	TPS1	evm.TU.Gh_A01G0555,evm.TU.Gh_A01G0556	Gh_A01G0555	intergenic	C	C T	C C	C T	22	53	0	45
A01	9743162	TPS1	evm.TU.Gh_A01G0555,evm.TU.Gh_A01G0556	Gh_A01G0555	intergenic	A	A G	A A	A G	23	49	0	47
A01	9743181	TPS1	evm.TU.Gh_A01G0555,evm.TU.Gh_A01G0556	Gh_A01G0555	intergenic	A	A G	A A	A G	26	48	0	48
A01	9743190	TPS1	evm.TU.Gh_A01G0555,evm.TU.Gh_A01G0556	Gh_A01G0555	intergenic	G	G A	G G	G A	26	42	0	46
A01	9743195	TPS1	evm.TU.Gh_A01G0555,evm.TU.Gh_A01G0556	Gh_A01G0555	intergenic	C	C T	C C	C T	24	44	0	48
A01	9743202	TPS1	evm.TU.Gh_A01G0555,evm.TU.Gh_A01G0556	Gh_A01G0555	intergenic	C	C A	C C	C A	23	45	0	44
A01	9743239	TPS1	evm.TU.Gh_A01G0555,evm.TU.Gh_A01G0556	Gh_A01G0555	intergenic	C	C T	C C	C T	26	40	1	47
A01	9743248	TPS1	evm.TU.Gh_A01G0555,evm.TU.Gh_A01G0556	Gh_A01G0555	intergenic	A	A G	A A	A G	27	40	0	48
A01	9743274	TPS1	evm.TU.Gh_A01G0555,evm.TU.Gh_A01G0556	Gh_A01G0555	intergenic	T	T C	T T	T C	21	40	0	47
A01	9743276	TPS1	evm.TU.Gh_A01G0555,evm.TU.Gh_A01G0556	Gh_A01G0555	intergenic	G	G A	G G	G A	22	42	0	47
A01	9743277	TPS1	evm.TU.Gh_A01G0555,evm.TU.Gh_A01G0556	Gh_A01G0555	intergenic	T	T A	T T	T A	22	41	0	46
A01	9743286	TPS1	evm.TU.Gh_A01G0555,evm.TU.Gh_A01G0556	Gh_A01G0555	intergenic	T	T C	T T	T C	22	38	0	44
A01	9743301	TPS1	evm.TU.Gh_A01G0555,evm.TU.Gh_A01G0556	Gh_A01G0555	intergenic	C	C T	C C	C T	18	42	0	43
A01	9743331	TPS1	evm.TU.Gh_A01G0555,evm.TU.Gh_A01G0556	Gh_A01G0555	intergenic	T	T C	T T	T C	9	40	0	43
A01	9743337	TPS1	evm.TU.Gh_A01G0555,evm.TU.Gh_A01G0556	Gh_A01G0555	intergenic	G	G A	G G	G A	8	44	0	44
A01	9743340	TPS1	evm.TU.Gh_A01G0555,evm.TU.Gh_A01G0556	Gh_A01G0555	intergenic	G	G A	G G	G A	8	45	0	44
A01	9743341	TPS1	evm.TU.Gh_A01G0555,evm.TU.Gh_A01G0556	Gh_A01G0555	intergenic	G	G A	G G	G A	8	45	0	44
A01	9743347	TPS1	evm.TU.Gh_A01G0555,evm.TU.Gh_A01G0556	Gh_A01G0555	intergenic	G	G A	G G	G A	8	47	0	44
A01	9743354	TPS1	evm.TU.Gh_A01G0555,evm.TU.Gh_A01G0556	Gh_A01G0555	intergenic	A	A G	A A	A G	8	37	0	45
A01	9743427	TPS1	evm.TU.Gh_A01G0555,evm.TU.Gh_A01G0556	Gh_A01G0555	intergenic	C	C T	C C	C T	11	48	0	48
A01	9743438	TPS1	evm.TU.Gh_A01G0555,evm.TU.Gh_A01G0556	Gh_A01G0555	intergenic	C	C T	C C	C T	15	43	0	47
A01	9743447	TPS1	evm.TU.Gh_A01G0555,evm.TU.Gh_A01G0556	Gh_A01G0555	intergenic	G	G A	G G	G A	16	44	0	48
A01	9743452	TPS1	evm.TU.Gh_A01G0555,evm.TU.Gh_A01G0556	Gh_A01G0555	intergenic	C	C A	C C	C A	15	45	0	46
A01	9743462	TPS1	evm.TU.Gh_A01G0555,evm.TU.Gh_A01G0556	Gh_A01G0555	intergenic	G	G A	G G	G A	15	44	0	47
A01	9743463	TPS1	evm.TU.Gh_A01G0555,evm.TU.Gh_A01G0556	Gh_A01G0555	intergenic	G	G A	G G	G A	15	47	0	44
A01	9743472	TPS1	evm.TU.Gh_A01G0555,evm.TU.Gh_A01G0556	Gh_A01G0555	intergenic	A	A G	A A	A G	15	48	0	44
A01	9743490	TPS1	evm.TU.Gh_A01G0555,evm.TU.Gh_A01G0556	Gh_A01G0555	intergenic	C	C T	C C	C T	17	47	0	49
A01	9743505	TPS1	evm.TU.Gh_A01G0555,evm.TU.Gh_A01G0556	Gh_A01G0555	intergenic	C	C T	C C	C T	14	45	0	46
A01	9743511	TPS1	evm.TU.Gh_A01G0555,evm.TU.Gh_A01G0556	Gh_A01G0555	intergenic	A	A G	A A	A G	13	45	0	47
A01	9743521	TPS1	evm.TU.Gh_A01G0555,evm.TU.Gh_A01G0556	Gh_A01G0555	intergenic	C	C T	C C	C T	13	36	0	46
A01	9743524	TPS1	evm.TU.Gh_A01G0555,evm.TU.Gh_A01G0556	Gh_A01G0555	intergenic	C	C T	C C	C T	12	41	0	48
A01	9743544	TPS1	evm.TU.Gh_A01G0555,evm.TU.Gh_A01G0556	Gh_A01G0555	intergenic	T	T C	T T	T C	7	45	0	45
A01	9743547	TPS1	evm.TU.Gh_A01G0555,evm.TU.Gh_A01G0556	Gh_A01G0555	intergenic	A	A G	A A	A G	7	48	0	47
A01	9743551	TPS1	evm.TU.Gh_A01G0555,evm.TU.Gh_A01G0556	Gh_A01G0555	intergenic	C	C T	C C	C T	7	48	0	45
A01	9743557	TPS1	evm.TU.Gh_A01G0555,evm.TU.Gh_A01G0556	Gh_A01G0555	intergenic	A	A C	A A	A C	7	48	0	51
A01	9743616	TPS1	evm.TU.Gh_A01G0555,evm.TU.Gh_A01G0556	Gh_A01G0555	intergenic	T	T C	T T	T C	7	49	0	50
A01	9743617	TPS1	evm.TU.Gh_A01G0555,evm.TU.Gh_A01G0556	Gh_A01G0555	intergenic	A	A T	A A	A T	7	47	0	51
A01	9743625	TPS1	evm.TU.Gh_A01G0555,evm.TU.Gh_A01G0556	Gh_A01G0555	intergenic	A	A G	A A	A G	9	50	0	52
A01	9743631	TPS1	evm.TU.Gh_A01G0555,evm.TU.Gh_A01G0556	Gh_A01G0555	intergenic	T	T C	T T	T C	9	52	0	48
A01	9743632	TPS1	evm.TU.Gh_A01G0555,evm.TU.Gh_A01G0556	Gh_A01G0555	intergenic	G	G A	G G	G A	9	51	0	48
A01	9743650	TPS1	evm.TU.Gh_A01G0555,evm.TU.Gh_A01G0556	Gh_A01G0555	intergenic	C	C T	C C	C T	10	47	0	48
A01	9743666	TPS1	evm.TU.Gh_A01G0555,evm.TU.Gh_A01G0556	Gh_A01G0555	intergenic	C	C T	C C	C T	11	45	0	46
A01	9743669	TPS1	evm.TU.Gh_A01G0555,evm.TU.Gh_A01G0556	Gh_A01G0555	intergenic	G	G A	G G	G A	13	48	0	51
A01	9743702	TPS1	evm.TU.Gh_A01G0555,evm.TU.Gh_A01G0556	Gh_A01G0555	intergenic	C	C T	C C	C T	13	36	0	49
A01	9743706	TPS1	evm.TU.Gh_A01G0555,evm.TU.Gh_A01G0556	Gh_A01G0555	intergenic	C	C T	C C	C T	13	39	0	49
A01	9743712	TPS1	evm.TU.Gh_A01G0555,evm.TU.Gh_A01G0556	Gh_A01G0555	intergenic	A	A G	A A	A G	13	39	0	48
A01	9743737	TPS1	evm.TU.Gh_A01G0555,evm.TU.Gh_A01G0556	Gh_A01G0555	intergenic	A	A G	A A	A G	8	37	0	50
A01	9743740	TPS1	evm.TU.Gh_A01G0555,evm.TU.Gh_A01G0556	Gh_A01G0555	intergenic	T	T C	T T	T C	7	41	0	53
A01	9743742	TPS1	evm.TU.Gh_A01G0555,evm.TU.Gh_A01G0556	Gh_A01G0555	intergenic	A	A G	A A	A G	7	39	0	52
A01	9743745	TPS1	evm.TU.Gh_A01G0555,evm.TU.Gh_A01G0556	Gh_A01G0555	intergenic	T	T C	T T	T C	7	37	0	50
A01	9743760	TPS1	evm.TU.Gh_A01G0555,evm.TU.Gh_A01G0556	Gh_A01G0555	intergenic	C	C T	C C	C T	6	41	0	50
A01	9743789	TPS1	evm.TU.Gh_A01G0555,evm.TU.Gh_A01G0556	Gh_A01G0555	intergenic	A	A G	A A	A G	5	37	0	57
A01	9743970	TPS1	evm.TU.Gh_A01G0555,evm.TU.Gh_A01G0556	Gh_A01G0555	intergenic	T	T A	T T	T A	7	33	0	49
A01	9743975	TPS1	evm.TU.Gh_A01G0555,evm.TU.Gh_A01G0556	Gh_A01G0555	intergenic	A	A G	A A	A G	7	33	0	49
A01	9743995	TPS1	evm.TU.Gh_A01G0555,evm.TU.Gh_A01G0556	Gh_A01G0555	intergenic	A	A G	A A	A G	6	30	0	47
A01	9743996	TPS1	evm.TU.Gh_A01G0555,evm.TU.Gh_A01G0556	Gh_A01G0555	intergenic	G	G A	G G	G A	6	31	0	46
A01	9743997	TPS1	evm.TU.Gh_A01G0555,evm.TU.Gh_A01G0556	Gh_A01G0555	intergenic	A	A G	A A	A G	6	30	0	46
A01	9744000	TPS1	evm.TU.Gh_A01G0555,evm.TU.Gh_A01G0556	Gh_A01G0555	intergenic	C	C T	C C	C T	5	31	0	47
A01	9744020	TPS1	evm.TU.Gh_A01G0555,evm.TU.Gh_A01G0556	Gh_A01G0555	intergenic	A	A G	A A	A G	4	27	0	44
A01	9744021	TPS1	evm.TU.Gh_A01G0555,evm.TU.Gh_A01G0556	Gh_A01G0555	intergenic	T	T C	T T	T C	4	25	0	44
A01	9744042	TPS1	evm.TU.Gh_A01G0555,evm.TU.Gh_A01G0556	Gh_A01G0555	intergenic	T	T C	T T	T C	6	24	0	39
A01	9744045	TPS1	evm.TU.Gh_A01G0555,evm.TU.Gh_A01G0556	Gh_A01G0555	intergenic	A	A T	A A	A T	6	25	0	39
A01	9744070	TPS1	evm.TU.Gh_A01G0555,evm.TU.Gh_A01G0556	Gh_A01G0555	intergenic	A	A G	A A	A G	6	31	0	39
A01	9744081	TPS1	evm.TU.Gh_A01G0555,evm.TU.Gh_A01G0556	Gh_A01G0555	intergenic	C	C T	C C	C T	11	30	0	44
A01	9744090	TPS1	evm.TU.Gh_A01G0555,evm.TU.Gh_A01G0556	Gh_A01G0555	intergenic	T	T C	T T	T C	12	30	0	42
A01	9744096	TPS1	evm.TU.Gh_A01G0555,evm.TU.Gh_A01G0556	Gh_A01G0555	intergenic	A	A T	A A	A T	13	29	0	40
A01	9744102	TPS1	evm.TU.Gh_A01G0555,evm.TU.Gh_A01G0556	Gh_A01G0555	intergenic	G	G T	G G	G T	11	26	1	37
A01	9744111	TPS1	evm.TU.Gh_A01G0555,evm.TU.Gh_A01G0556	Gh_A01G0555	intergenic	A	A G	A A	A G	13	28	0	43
A01	9744134	TPS1	evm.TU.Gh_A01G0555,evm.TU.Gh_A01G0556	Gh_A01G0555	intergenic	A	A G	A A	A G	15	31	0	45
A01	9744146	TPS1	evm.TU.Gh_A01G0555,evm.TU.Gh_A01G0556	Gh_A01G0555	intergenic	C	C T	C C	C T	15	33	0	44
A01	9744148	TPS1	evm.TU.Gh_A01G0555,evm.TU.Gh_A01G0556	Gh_A01G0555	intergenic	A	A G	A A	A G	15	34	0	44
A01	9744194	TPS1	evm.TU.Gh_A01G0555,evm.TU.Gh_A01G0556	Gh_A01G0555	intergenic	C	C T	C C	C T	12	32	0	41
A01	9744208	TPS1	evm.TU.Gh_A01G0555,evm.TU.Gh_A01G0556	Gh_A01G0555	intergenic	A	A G	A A	A G	12	28	0	42
A01	9744222	TPS1	evm.TU.Gh_A01G0555,evm.TU.Gh_A01G0556	Gh_A01G0555	intergenic	C	C T	C C	C T	9	32	0	38
A01	9744241	TPS1	evm.TU.Gh_A01G0555,evm.TU.Gh_A01G0556	Gh_A01G0555	intergenic	A	A G	A A	A G	7	32	0	39
A01	9744250	TPS1	evm.TU.Gh_A01G0555,evm.TU.Gh_A01G0556	Gh_A01G0555	intergenic	T	T C	T T	T C	4	29	0	37
A01	9744251	TPS1	evm.TU.Gh_A01G0555,evm.TU.Gh_A01G0556	Gh_A01G0555	intergenic	T	T A	T T	T A	4	30	0	40
A01	9744254	TPS1	evm.TU.Gh_A01G0555,evm.TU.Gh_A01G0556	Gh_A01G0555	intergenic	A	A T	A A	A T	4	30	0	38
A01	9744261	TPS1	evm.TU.Gh_A01G0555,evm.TU.Gh_A01G0556	Gh_A01G0555	intergenic	C	C A	C C	C A	4	32	0	35
A01	9744264	TPS1	evm.TU.Gh_A01G0555,evm.TU.Gh_A01G0556	Gh_A01G0555	intergenic	A	A G	A A	A G	5	32	0	37
A01	9744269	TPS1	evm.TU.Gh_A01G0555,evm.TU.Gh_A01G0556	Gh_A01G0555	intergenic	T	T C	T T	T C	4	31	0	35
A01	9744276	TPS1	evm.TU.Gh_A01G0555,evm.TU.Gh_A01G0556	Gh_A01G0555	intergenic	G	G A	G G	G A	7	31	0	39
A01	9744297	TPS1	evm.TU.Gh_A01G0555,evm.TU.Gh_A01G0556	Gh_A01G0555	intergenic	T	T C	T T	T C	8	30	0	43
A01	9744298	TPS1	evm.TU.Gh_A01G0555,evm.TU.Gh_A01G0556	Gh_A01G0555	intergenic	A	A G	A A	A G	8	30	0	43
A01	9744324	TPS1	evm.TU.Gh_A01G0555,evm.TU.Gh_A01G0556	Gh_A01G0555	intergenic	C	C T	C C	C T	7	32	0	42
A01	9744354	TPS1	evm.TU.Gh_A01G0555,evm.TU.Gh_A01G0556	Gh_A01G0555	intergenic	A	A G	A A	A G	15	17	0	46
A01	9744615	TPS1	evm.TU.Gh_A01G0555,evm.TU.Gh_A01G0556	Gh_A01G0555	intergenic	T	T C	T T	T C	5	29	0	60
A01	9744795	TPS1	evm.TU.Gh_A01G0555,evm.TU.Gh_A01G0556	Gh_A01G0555	intergenic	C	C A	C C	C A	5	31	0	47
A01	9744796	TPS1	evm.TU.Gh_A01G0555,evm.TU.Gh_A01G0556	Gh_A01G0555	intergenic	G	G A	G G	G A	5	31	0	47
A01	9744806	TPS1	evm.TU.Gh_A01G0555,evm.TU.Gh_A01G0556	Gh_A01G0555	intergenic	A	A G	A A	A G	5	30	0	49
A01	9744830	TPS1	evm.TU.Gh_A01G0555,evm.TU.Gh_A01G0556	Gh_A01G0555	intergenic	G	G A	G G	G A	5	23	0	51
A01	9744833	TPS1	evm.TU.Gh_A01G0555,evm.TU.Gh_A01G0556	Gh_A01G0555	intergenic	C	C T	C C	C T	5	24	0	48
A01	9745486	TPS1	evm.TU.Gh_A01G0555,evm.TU.Gh_A01G0556	Gh_A01G0555	intergenic	A	A G	A A	A G	10	17	0	29
A01	9750371	TPS1	evm.TU.Gh_A01G0555,evm.TU.Gh_A01G0556	Gh_A01G0555	intergenic	G	G A	A A	G A	16	13	38	19
A01	9751075	TPS1	evm.TU.Gh_A01G0555,evm.TU.Gh_A01G0556	Gh_A01G0555	intergenic	G	G A	G G	G A	5	30	0	40
A01	9751082	TPS1	evm.TU.Gh_A01G0555,evm.TU.Gh_A01G0556	Gh_A01G0555	intergenic	T	T A	T T	T A	5	32	0	44
A01	9751084	TPS1	evm.TU.Gh_A01G0555,evm.TU.Gh_A01G0556	Gh_A01G0555	intergenic	G	G A	G G	G A	5	31	0	43
A01	9751086	TPS1	evm.TU.Gh_A01G0555,evm.TU.Gh_A01G0556	Gh_A01G0555	intergenic	C	C T	C C	C T	5	31	0	43
A01	9751101	TPS1	evm.TU.Gh_A01G0555,evm.TU.Gh_A01G0556	Gh_A01G0555	intergenic	T	T C	T T	T C	8	29	0	44
A01	9751145	TPS1	evm.TU.Gh_A01G0555,evm.TU.Gh_A01G0556	Gh_A01G0555	intergenic	C	C T	C C	C T	10	33	0	53
A01	9751155	TPS1	evm.TU.Gh_A01G0555,evm.TU.Gh_A01G0556	Gh_A01G0555	intergenic	C	C T	C C	C T	10	29	0	51
A01	9751188	TPS1	evm.TU.Gh_A01G0555,evm.TU.Gh_A01G0556	Gh_A01G0555	intergenic	A	A C	A A	A C	6	29	0	49
A01	9751195	TPS1	evm.TU.Gh_A01G0555,evm.TU.Gh_A01G0556	Gh_A01G0555	intergenic	C	C T	C C	C T	6	25	0	50
A01	9751208	TPS1	evm.TU.Gh_A01G0555,evm.TU.Gh_A01G0556	Gh_A01G0555	intergenic	C	C T	C C	C T	5	25	0	51
A01	9751213	TPS1	evm.TU.Gh_A01G0555,evm.TU.Gh_A01G0556	Gh_A01G0555	intergenic	C	C G	C C	C G	5	25	1	52
A01	9751215	TPS1	evm.TU.Gh_A01G0555,evm.TU.Gh_A01G0556	Gh_A01G0555	intergenic	A	A T	A A	A T	4	25	0	53
A01	9751217	TPS1	evm.TU.Gh_A01G0555,evm.TU.Gh_A01G0556	Gh_A01G0555	intergenic	G	G A	G G	G A	5	24	0	51
A01	9751271	TPS1	evm.TU.Gh_A01G0555,evm.TU.Gh_A01G0556	Gh_A01G0555	intergenic	G	G A	G G	G A	5	26	0	55
A01	9751297	TPS1	evm.TU.Gh_A01G0555,evm.TU.Gh_A01G0556	Gh_A01G0555	intergenic	C	C T	C C	C T	8	29	0	47
A01	9751306	TPS1	evm.TU.Gh_A01G0555,evm.TU.Gh_A01G0556	Gh_A01G0555	intergenic	A	A T	A A	A T	9	28	0	48
A01	9751309	TPS1	evm.TU.Gh_A01G0555,evm.TU.Gh_A01G0556	Gh_A01G0555	intergenic	C	C A	C C	C A	8	29	0	51
A01	9751313	TPS1	evm.TU.Gh_A01G0555,evm.TU.Gh_A01G0556	Gh_A01G0555	intergenic	T	T C	T T	T C	8	32	0	50
A01	9751315	TPS1	evm.TU.Gh_A01G0555,evm.TU.Gh_A01G0556	Gh_A01G0555	intergenic	T	T C	T T	T C	8	32	0	51
A01	9751331	TPS1	evm.TU.Gh_A01G0555,evm.TU.Gh_A01G0556	Gh_A01G0555	intergenic	G	G T	G G	G T	9	29	0	56
A01	9751332	TPS1	evm.TU.Gh_A01G0555,evm.TU.Gh_A01G0556	Gh_A01G0555	intergenic	G	G A	G G	G A	9	30	0	57
A01	9751364	TPS1	evm.TU.Gh_A01G0555,evm.TU.Gh_A01G0556	Gh_A01G0555	intergenic	C	C A	C C	C A	11	26	0	56
A01	9751367	TPS1	evm.TU.Gh_A01G0555,evm.TU.Gh_A01G0556	Gh_A01G0555	intergenic	A	A C	A A	A C	11	28	0	53
A01	9751372	TPS1	evm.TU.Gh_A01G0555,evm.TU.Gh_A01G0556	Gh_A01G0555	intergenic	T	T C	T T	T C	11	25	0	54
A01	9751378	TPS1	evm.TU.Gh_A01G0555,evm.TU.Gh_A01G0556	Gh_A01G0555	intergenic	C	C T	C C	C T	11	24	0	54
A01	9751381	TPS1	evm.TU.Gh_A01G0555,evm.TU.Gh_A01G0556	Gh_A01G0555	intergenic	C	C T	C C	C T	11	25	0	54
A01	9751384	TPS1	evm.TU.Gh_A01G0555,evm.TU.Gh_A01G0556	Gh_A01G0555	intergenic	A	A G	A A	A G	11	25	0	55
A01	9751413	TPS1	evm.TU.Gh_A01G0555,evm.TU.Gh_A01G0556	Gh_A01G0555	intergenic	G	G A	G G	G A	9	29	0	50
A01	9751420	TPS1	evm.TU.Gh_A01G0555,evm.TU.Gh_A01G0556	Gh_A01G0555	intergenic	C	C T	C C	C T	8	28	0	52
A01	9751429	TPS1	evm.TU.Gh_A01G0555,evm.TU.Gh_A01G0556	Gh_A01G0555	intergenic	G	G A	G G	G A	7	31	0	51
A01	9751437	TPS1	evm.TU.Gh_A01G0555,evm.TU.Gh_A01G0556	Gh_A01G0555	intergenic	C	C T	C C	C T	6	30	0	52
A01	9751445	TPS1	evm.TU.Gh_A01G0555,evm.TU.Gh_A01G0556	Gh_A01G0555	intergenic	G	G A	G G	G A	4	26	0	52
A01	9751451	TPS1	evm.TU.Gh_A01G0555,evm.TU.Gh_A01G0556	Gh_A01G0555	intergenic	G	G A	G G	G A	4	28	0	51
A01	9751463	TPS1	evm.TU.Gh_A01G0555,evm.TU.Gh_A01G0556	Gh_A01G0555	intergenic	T	T A	T T	T A	6	27	0	51
A01	9751474	TPS1	evm.TU.Gh_A01G0555,evm.TU.Gh_A01G0556	Gh_A01G0555	intergenic	A	A G	A A	A G	5	30	0	46
A01	9751475	TPS1	evm.TU.Gh_A01G0555,evm.TU.Gh_A01G0556	Gh_A01G0555	intergenic	C	C G	C C	C G	5	30	0	49
A01	9751481	TPS1	evm.TU.Gh_A01G0555,evm.TU.Gh_A01G0556	Gh_A01G0555	intergenic	C	C T	C C	C T	6	27	0	51
A01	9751507	TPS1	evm.TU.Gh_A01G0555,evm.TU.Gh_A01G0556	Gh_A01G0555	intergenic	C	C T	C C	C T	8	25	0	52
A01	9751514	TPS1	evm.TU.Gh_A01G0555,evm.TU.Gh_A01G0556	Gh_A01G0555	intergenic	G	G A	G G	G A	7	28	0	51
A01	9751520	TPS1	evm.TU.Gh_A01G0555,evm.TU.Gh_A01G0556	Gh_A01G0555	intergenic	A	A G	A A	A G	6	30	0	53
A01	9751529	TPS1	evm.TU.Gh_A01G0555,evm.TU.Gh_A01G0556	Gh_A01G0555	intergenic	G	G C	G G	G C	6	30	0	55
A01	9751544	TPS1	evm.TU.Gh_A01G0555,evm.TU.Gh_A01G0556	Gh_A01G0555	intergenic	C	C T	C C	C T	8	28	0	55
A01	9751552	TPS1	evm.TU.Gh_A01G0555,evm.TU.Gh_A01G0556	Gh_A01G0555	intergenic	T	T A	T T	T A	7	28	0	53
A01	9751559	TPS1	evm.TU.Gh_A01G0555,evm.TU.Gh_A01G0556	Gh_A01G0555	intergenic	G	G A	G G	G A	8	27	0	58
A01	9751592	TPS1	evm.TU.Gh_A01G0555,evm.TU.Gh_A01G0556	Gh_A01G0555	intergenic	G	G A	G G	G A	10	28	0	57
A01	9751606	TPS1	evm.TU.Gh_A01G0555,evm.TU.Gh_A01G0556	Gh_A01G0555	intergenic	T	T C	T T	T C	9	29	0	59
A01	9751616	TPS1	evm.TU.Gh_A01G0555,evm.TU.Gh_A01G0556	Gh_A01G0555	intergenic	A	A T	A A	A T	9	34	0	57
A01	9751634	TPS1	evm.TU.Gh_A01G0555,evm.TU.Gh_A01G0556	Gh_A01G0555	intergenic	G	G T	G G	G T	6	38	0	52
A01	9751638	TPS1	evm.TU.Gh_A01G0555,evm.TU.Gh_A01G0556	Gh_A01G0555	intergenic	C	C T	C C	C T	6	39	0	53
A01	9753203	TPS1	evm.TU.Gh_A01G0555,evm.TU.Gh_A01G0556	Gh_A01G0555	intergenic	C	C T	C C	C T	13	10	0	31
A01	9754624	TPS1	evm.TU.Gh_A01G0555,evm.TU.Gh_A01G0556	Gh_A01G0555	intergenic	C	C T	C C	C T	11	16	0	52
A01	9755567	TPS1	evm.TU.Gh_A01G0555,evm.TU.Gh_A01G0556	Gh_A01G0555	intergenic	T	T C	T T	T C	9	5	0	17
A01	9756282	TPS1	evm.TU.Gh_A01G0555,evm.TU.Gh_A01G0556	Gh_A01G0555	intergenic	G	G A	G G	G A	12	20	0	59
A01	9756363	TPS1	evm.TU.Gh_A01G0555,evm.TU.Gh_A01G0556	Gh_A01G0555	intergenic	T	T A	T T	T A	9	16	0	56
A01	9757411	TPS1	evm.TU.Gh_A01G0555,evm.TU.Gh_A01G0556	Gh_A01G0555	intergenic	A	A T	A A	A T	8	6	0	19
A01	9757780	TPS1	evm.TU.Gh_A01G0555,evm.TU.Gh_A01G0556	Gh_A01G0555	intergenic	G	G T	G G	G T	14	6	0	23
A01	9757881	TPS1	evm.TU.Gh_A01G0555,evm.TU.Gh_A01G0556	Gh_A01G0555	intergenic	T	T G	T T	T G	12	8	0	20
A01	9758713	TPS1	evm.TU.Gh_A01G0555,evm.TU.Gh_A01G0556	Gh_A01G0555	intergenic	A	A G	A A	A G	2	4	0	20
A01	9758722	TPS1	evm.TU.Gh_A01G0555,evm.TU.Gh_A01G0556	Gh_A01G0555	intergenic	T	T G	T T	T G	4	4	0	19
A01	9758810	TPS1	evm.TU.Gh_A01G0555,evm.TU.Gh_A01G0556	Gh_A01G0555	intergenic	G	G A	G G	G A	4	10	0	18
A01	9758840	TPS1	evm.TU.Gh_A01G0555,evm.TU.Gh_A01G0556	Gh_A01G0555	intergenic	G	G A	G G	G A	4	10	0	15
A01	9758963	TPS1	evm.TU.Gh_A01G0555,evm.TU.Gh_A01G0556	Gh_A01G0555	intergenic	C	C T	C C	C T	3	5	5	1
A01	9759106	TPS1	evm.TU.Gh_A01G0555,evm.TU.Gh_A01G0556	Gh_A01G0555	intergenic	G	G A	A A	G G	.	.	4	1
A01	9760661	TPS1	evm.TU.Gh_A01G0555,evm.TU.Gh_A01G0556	Gh_A01G0555	intergenic	G	G A	G G	G A	8	13	4	24
A01	9760669	TPS1	evm.TU.Gh_A01G0555,evm.TU.Gh_A01G0556	Gh_A01G0555	intergenic	G	G A	G G	G A	4	17	0	32
A01	9760684	TPS1	evm.TU.Gh_A01G0555,evm.TU.Gh_A01G0556	Gh_A01G0555	intergenic	G	G A	G G	G A	6	18	0	35
A01	9760718	TPS1	evm.TU.Gh_A01G0555,evm.TU.Gh_A01G0556	Gh_A01G0555	intergenic	C	C A	C C	C A	8	23	6	43
A01	9760736	TPS1	evm.TU.Gh_A01G0555,evm.TU.Gh_A01G0556	Gh_A01G0555	intergenic	C	C A	C C	C A	19	18	9	42
A01	9760741	TPS1	evm.TU.Gh_A01G0555,evm.TU.Gh_A01G0556	Gh_A01G0555	intergenic	A	A G	A A	A G	19	20	9	43
A01	9760822	TPS1	evm.TU.Gh_A01G0555,evm.TU.Gh_A01G0556	Gh_A01G0555	intergenic	A	A G	A A	A G	23	18	5	52
A01	9760908	TPS1	evm.TU.Gh_A01G0555,evm.TU.Gh_A01G0556	Gh_A01G0555	intergenic	A	A G	A A	A G	13	35	11	48
A01	9761114	TPS1	evm.TU.Gh_A01G0555,evm.TU.Gh_A01G0556	Gh_A01G0555	intergenic	G	G A	A A	G A	14	18	32	4
A01	9761383	TPS1	evm.TU.Gh_A01G0555,evm.TU.Gh_A01G0556	Gh_A01G0555	intergenic	C	C T	C C	C T	17	17	5	52
A01	9761390	TPS1	evm.TU.Gh_A01G0555,evm.TU.Gh_A01G0556	Gh_A01G0555	intergenic	A	A G	A A	A G	16	19	0	55
A01	9761855	TPS1	evm.TU.Gh_A01G0555,evm.TU.Gh_A01G0556	Gh_A01G0555	intergenic	G	G A	G A	G G	8	62	34	39
A01	9761923	TPS1	evm.TU.Gh_A01G0555,evm.TU.Gh_A01G0556	Gh_A01G0555	intergenic	A	A G	A A	A G	18	23	4	55
A01	9762007	TPS1	evm.TU.Gh_A01G0555,evm.TU.Gh_A01G0556	Gh_A01G0555	intergenic	G	G A	G G	G A	11	12	6	17
A01	9762787	TPS1	evm.TU.Gh_A01G0555,evm.TU.Gh_A01G0556	Gh_A01G0555	intergenic	G	G A	G G	G A	9	37	0	61
A01	9762846	TPS1	evm.TU.Gh_A01G0555,evm.TU.Gh_A01G0556	Gh_A01G0555	intergenic	A	A T	A A	A T	10	21	0	44
A01	9763875	TPS1	evm.TU.Gh_A01G0555,evm.TU.Gh_A01G0556	Gh_A01G0555	intergenic	A	A G	A A	A G	15	12	0	42
A01	9763921	TPS1	evm.TU.Gh_A01G0555,evm.TU.Gh_A01G0556	Gh_A01G0555	intergenic	C	C T	C C	C T	17	12	0	45
A01	9765095	TPS1	evm.TU.Gh_A01G0555,evm.TU.Gh_A01G0556	Gh_A01G0555	intergenic	C	C A	C C	C A	4	6	0	11
D09	2010754	TPS2	evm.TU.Gh_D09G0075	Gh_D09G0075	intronic	G	G A	G G	G A	11	15	0	22
scaffold31_A01	41468	hmg1	evm.TU.Gh_A01G2017	Gh_A01G2017	intronic	A	A G	G G	A G	10	9	21	0
A13	13015001	hmg2	evm.TU.Gh_A13G0556,evm.TU.Gh_A13G0557	Gh_A13G0557	intergenic	A	A T	T T	A A	0	37	33	0
A13	13016950	hmg2	evm.TU.Gh_A13G0556,evm.TU.Gh_A13G0557	Gh_A13G0557	intergenic	A	A T	T T	A A	0	46	78	0
A13	13017644	hmg2	evm.TU.Gh_A13G0556,evm.TU.Gh_A13G0557	Gh_A13G0557	intergenic	G	G A	A A	G G	0	23	25	0
A13	13017730	hmg2	evm.TU.Gh_A13G0556,evm.TU.Gh_A13G0557	Gh_A13G0557	intergenic	A	A T	T T	A A	0	27	14	1
A13	13018232	hmg2	evm.TU.Gh_A13G0556,evm.TU.Gh_A13G0557	Gh_A13G0557	intergenic	G	G T	T T	G G	0	11	7	0
A13	13018327	hmg2	evm.TU.Gh_A13G0556,evm.TU.Gh_A13G0557	Gh_A13G0557	intergenic	G	G A	A A	G G	0	9	7	0
A13	13018358	hmg2	evm.TU.Gh_A13G0556,evm.TU.Gh_A13G0557	Gh_A13G0557	intergenic	G	G A	A A	G G	0	9	4	0
A13	13018395	hmg2	evm.TU.Gh_A13G0556,evm.TU.Gh_A13G0557	Gh_A13G0557	intergenic	T	T C	C C	T T	0	7	5	0
A13	13018545	hmg2	evm.TU.Gh_A13G0556,evm.TU.Gh_A13G0557	Gh_A13G0557	intergenic	A	A G	G G	A A	0	3	4	0
A13	13018624	hmg2	evm.TU.Gh_A13G0556,evm.TU.Gh_A13G0557	Gh_A13G0557	intergenic	G	G T	T T	G G	0	8	5	0
A13	13019646	hmg2	evm.TU.Gh_A13G0556,evm.TU.Gh_A13G0557	Gh_A13G0557	intergenic	G	G T	T T	G G	0	28	36	0
A13	13019662	hmg2	evm.TU.Gh_A13G0556,evm.TU.Gh_A13G0557	Gh_A13G0557	intergenic	A	A T	T T	A A	0	30	34	0
A13	13019727	hmg2	evm.TU.Gh_A13G0556,evm.TU.Gh_A13G0557	Gh_A13G0557	intergenic	G	G A	A A	G G	0	46	43	0
A13	13020220	hmg2	evm.TU.Gh_A13G0556,evm.TU.Gh_A13G0557	Gh_A13G0557	intergenic	G	G A	A A	G G	0	61	37	0
A13	13020232	hmg2	evm.TU.Gh_A13G0556,evm.TU.Gh_A13G0557	Gh_A13G0557	intergenic	G	G T	T T	G G	0	55	39	0
A13	13020939	hmg2	evm.TU.Gh_A13G0556,evm.TU.Gh_A13G0557	Gh_A13G0557	intergenic	C	C T	T T	C C	0	50	40	0
A13	13020962	hmg2	evm.TU.Gh_A13G0556,evm.TU.Gh_A13G0557	Gh_A13G0557	intergenic	C	C T	T T	C C	0	43	43	0
A13	13021046	hmg2	evm.TU.Gh_A13G0556,evm.TU.Gh_A13G0557	Gh_A13G0557	intergenic	C	C T	T T	C C	0	32	32	0
A13	13021140	hmg2	evm.TU.Gh_A13G0556,evm.TU.Gh_A13G0557	Gh_A13G0557	intergenic	C	C T	T T	C C	0	30	31	0
A13	13021267	hmg2	evm.TU.Gh_A13G0556,evm.TU.Gh_A13G0557	Gh_A13G0557	intergenic	A	A T	T T	A A	0	23	29	0
A13	13021307	hmg2	evm.TU.Gh_A13G0556,evm.TU.Gh_A13G0557	Gh_A13G0557	intergenic	C	C T	T T	C C	0	31	33	0
A13	13021360	hmg2	evm.TU.Gh_A13G0556,evm.TU.Gh_A13G0557	Gh_A13G0557	intergenic	G	G A	A A	G G	0	43	43	0
A13	13021539	hmg2	evm.TU.Gh_A13G0556,evm.TU.Gh_A13G0557	Gh_A13G0557	intergenic	T	T C	C C	T T	0	55	51	0
A13	13021914	hmg2	evm.TU.Gh_A13G0556,evm.TU.Gh_A13G0557	Gh_A13G0557	intergenic	C	C T	T T	C C	0	70	73	0
A13	13021931	hmg2	evm.TU.Gh_A13G0556,evm.TU.Gh_A13G0557	Gh_A13G0557	intergenic	T	T C	C C	T T	0	67	71	0
A13	13022145	hmg2	evm.TU.Gh_A13G0556,evm.TU.Gh_A13G0557	Gh_A13G0557	intergenic	G	G A	A A	G G	1	42	34	0
A13	13022176	hmg2	evm.TU.Gh_A13G0556,evm.TU.Gh_A13G0557	Gh_A13G0557	intergenic	A	A G	G G	A A	0	41	30	0
A13	13022351	hmg2	evm.TU.Gh_A13G0556,evm.TU.Gh_A13G0557	Gh_A13G0557	intergenic	A	A G	G G	A A	0	22	17	0
A13	13022812	hmg2	evm.TU.Gh_A13G0556,evm.TU.Gh_A13G0557	Gh_A13G0557	intergenic	C	C T	T T	C C	0	47	36	0
A13	13022881	hmg2	evm.TU.Gh_A13G0556,evm.TU.Gh_A13G0557	Gh_A13G0557	intergenic	T	T C	C C	T T	0	56	39	0
A13	13022923	hmg2	evm.TU.Gh_A13G0556,evm.TU.Gh_A13G0557	Gh_A13G0557	intergenic	A	A G	G G	A A	0	51	38	0
A13	13023374	hmg2	evm.TU.Gh_A13G0556,evm.TU.Gh_A13G0557	Gh_A13G0557	intergenic	G	G A	A A	G G	0	30	19	0
A13	13023587	hmg2	evm.TU.Gh_A13G0556,evm.TU.Gh_A13G0557	Gh_A13G0557	intergenic	G	G A	A A	G G	0	35	31	0
A13	13023723	hmg2	evm.TU.Gh_A13G0556,evm.TU.Gh_A13G0557	Gh_A13G0557	intergenic	A	A G	G G	A A	0	37	40	0
A13	13023758	hmg2	evm.TU.Gh_A13G0556,evm.TU.Gh_A13G0557	Gh_A13G0557	intergenic	T	T C	C C	T T	0	40	37	0
A13	13023804	hmg2	evm.TU.Gh_A13G0556,evm.TU.Gh_A13G0557	Gh_A13G0557	intergenic	A	A G	G G	A A	0	43	32	0
A13	13024074	hmg2	evm.TU.Gh_A13G0556,evm.TU.Gh_A13G0557	Gh_A13G0557	intergenic	G	G A	A A	G G	0	17	10	0
A13	13024448	hmg2	evm.TU.Gh_A13G0556,evm.TU.Gh_A13G0557	Gh_A13G0557	intergenic	C	C T	T T	C C	0	18	25	0
A13	13024669	hmg2	evm.TU.Gh_A13G0556,evm.TU.Gh_A13G0557	Gh_A13G0557	intergenic	G	G A	A A	G G	0	13	14	0
A13	13024718	hmg2	evm.TU.Gh_A13G0556,evm.TU.Gh_A13G0557	Gh_A13G0557	intergenic	A	A G	G G	A A	0	18	15	0
A13	13024982	hmg2	evm.TU.Gh_A13G0556,evm.TU.Gh_A13G0557	Gh_A13G0557	intergenic	T	T C	C C	T T	0	16	14	0
A13	13024991	hmg2	evm.TU.Gh_A13G0556,evm.TU.Gh_A13G0557	Gh_A13G0557	intergenic	C	C T	T T	C C	0	20	14	0
A13	13025299	hmg2	evm.TU.Gh_A13G0556,evm.TU.Gh_A13G0557	Gh_A13G0557	intergenic	A	A G	G G	A A	0	41	40	0
A13	13025348	hmg2	evm.TU.Gh_A13G0556,evm.TU.Gh_A13G0557	Gh_A13G0557	intergenic	T	T C	C C	T T	0	47	35	0
A13	13025847	hmg2	evm.TU.Gh_A13G0556,evm.TU.Gh_A13G0557	Gh_A13G0557	intergenic	A	A G	G G	A A	0	26	24	0
A13	13025987	hmg2	evm.TU.Gh_A13G0556,evm.TU.Gh_A13G0557	Gh_A13G0557	intergenic	T	T C	C C	T T	0	45	34	0
A13	13026017	hmg2	evm.TU.Gh_A13G0556,evm.TU.Gh_A13G0557	Gh_A13G0557	intergenic	C	C T	T T	C C	0	47	35	0
A13	13026058	hmg2	evm.TU.Gh_A13G0556,evm.TU.Gh_A13G0557	Gh_A13G0557	intergenic	C	C T	T T	C C	0	48	33	0
A13	13026142	hmg2	evm.TU.Gh_A13G0556,evm.TU.Gh_A13G0557	Gh_A13G0557	intergenic	C	C A	A A	C C	0	41	27	0
A13	13026657	hmg2	evm.TU.Gh_A13G0556,evm.TU.Gh_A13G0557	Gh_A13G0557	intergenic	G	G A	A A	G G	0	38	28	0
A13	13027034	hmg2	evm.TU.Gh_A13G0556,evm.TU.Gh_A13G0557	Gh_A13G0557	intergenic	T	T C	C C	T T	0	53	23	0
A13	13027306	hmg2	evm.TU.Gh_A13G0556,evm.TU.Gh_A13G0557	Gh_A13G0557	intergenic	C	C T	T T	C C	0	30	21	0
A13	13027972	hmg2	evm.TU.Gh_A13G0556,evm.TU.Gh_A13G0557	Gh_A13G0557	intergenic	G	G T	T T	G G	0	49	48	1
A13	13028183	hmg2	evm.TU.Gh_A13G0556,evm.TU.Gh_A13G0557	Gh_A13G0557	intergenic	A	A G	G G	A A	0	33	43	0
A13	13028412	hmg2	evm.TU.Gh_A13G0556,evm.TU.Gh_A13G0557	Gh_A13G0557	intergenic	C	C T	T T	C C	0	28	40	0
A13	13028474	hmg2	evm.TU.Gh_A13G0556,evm.TU.Gh_A13G0557	Gh_A13G0557	intergenic	G	G A	A A	G G	0	30	32	0
A13	13028648	hmg2	evm.TU.Gh_A13G0556,evm.TU.Gh_A13G0557	Gh_A13G0557	intergenic	A	A G	G G	A A	0	29	36	0
A13	13028966	hmg2	evm.TU.Gh_A13G0556,evm.TU.Gh_A13G0557	Gh_A13G0557	intergenic	A	A G	G G	A A	0	43	37	0
A13	13029016	hmg2	evm.TU.Gh_A13G0556,evm.TU.Gh_A13G0557	Gh_A13G0557	intergenic	G	G A	A A	G G	0	32	36	0
A13	13029155	hmg2	evm.TU.Gh_A13G0556,evm.TU.Gh_A13G0557	Gh_A13G0557	intergenic	C	C T	T T	C C	0	39	34	0
A13	13029224	hmg2	evm.TU.Gh_A13G0556,evm.TU.Gh_A13G0557	Gh_A13G0557	intergenic	T	T G	G G	T T	0	45	36	0
A13	13029226	hmg2	evm.TU.Gh_A13G0556,evm.TU.Gh_A13G0557	Gh_A13G0557	intergenic	G	G T	T T	G G	0	46	36	0
A13	13029304	hmg2	evm.TU.Gh_A13G0556,evm.TU.Gh_A13G0557	Gh_A13G0557	intergenic	G	G A	A A	G G	0	41	52	0
A13	13029371	hmg2	evm.TU.Gh_A13G0556,evm.TU.Gh_A13G0557	Gh_A13G0557	intergenic	C	C T	T T	C C	0	45	48	0
A13	13029824	hmg2	evm.TU.Gh_A13G0556,evm.TU.Gh_A13G0557	Gh_A13G0557	intergenic	G	G A	A A	G G	0	32	37	0
A13	13029906	hmg2	evm.TU.Gh_A13G0556,evm.TU.Gh_A13G0557	Gh_A13G0557	intergenic	C	C T	T T	C C	0	29	33	0
A13	13030252	hmg2	evm.TU.Gh_A13G0556,evm.TU.Gh_A13G0557	Gh_A13G0557	intergenic	A	A C	C C	A A	0	27	34	0
A13	13030263	hmg2	evm.TU.Gh_A13G0556,evm.TU.Gh_A13G0557	Gh_A13G0557	intergenic	G	G A	A A	G G	0	26	33	0
A13	13030312	hmg2	evm.TU.Gh_A13G0556,evm.TU.Gh_A13G0557	Gh_A13G0557	intergenic	G	G A	A A	G G	0	26	32	0
A13	13030516	hmg2	evm.TU.Gh_A13G0556,evm.TU.Gh_A13G0557	Gh_A13G0557	intergenic	G	G A	A A	G G	0	21	50	0
A13	13030746	hmg2	evm.TU.Gh_A13G0556,evm.TU.Gh_A13G0557	Gh_A13G0557	intergenic	T	T C	C C	T T	0	27	34	0
A13	13031198	hmg2	evm.TU.Gh_A13G0556,evm.TU.Gh_A13G0557	Gh_A13G0557	intergenic	A	A C	C C	A A	0	32	30	0
A13	13031737	hmg2	evm.TU.Gh_A13G0556,evm.TU.Gh_A13G0557	Gh_A13G0557	intergenic	A	A G	G G	A A	0	18	21	0
A13	13032075	hmg2	evm.TU.Gh_A13G0556,evm.TU.Gh_A13G0557	Gh_A13G0557	intergenic	G	G T	T T	G G	0	17	19	0
A13	13032408	hmg2	evm.TU.Gh_A13G0556,evm.TU.Gh_A13G0557	Gh_A13G0557	intergenic	T	T C	C C	T T	0	17	21	0
A13	13032625	hmg2	evm.TU.Gh_A13G0556,evm.TU.Gh_A13G0557	Gh_A13G0557	intergenic	T	T C	C C	T T	0	14	21	0
A13	13032645	hmg2	evm.TU.Gh_A13G0556,evm.TU.Gh_A13G0557	Gh_A13G0557	intergenic	T	T C	C C	T T	0	16	18	0
A13	13032860	hmg2	evm.TU.Gh_A13G0556,evm.TU.Gh_A13G0557	Gh_A13G0557	intergenic	A	A G	G G	A A	0	3	8	0
A13	13033020	hmg2	evm.TU.Gh_A13G0556,evm.TU.Gh_A13G0557	Gh_A13G0557	intergenic	T	T C	C C	T T	0	9	15	0
A13	13033278	hmg2	evm.TU.Gh_A13G0556,evm.TU.Gh_A13G0557	Gh_A13G0557	intergenic	T	T C	C C	T T	0	27	63	0
A13	13033544	hmg2	evm.TU.Gh_A13G0556,evm.TU.Gh_A13G0557	Gh_A13G0557	intergenic	G	G A	A A	G G	0	43	46	0
A13	13033771	hmg2	evm.TU.Gh_A13G0556,evm.TU.Gh_A13G0557	Gh_A13G0557	intergenic	A	A G	G G	A A	0	39	32	0
A13	13033778	hmg2	evm.TU.Gh_A13G0556,evm.TU.Gh_A13G0557	Gh_A13G0557	intergenic	A	A G	G G	A A	0	36	32	0
A13	13033947	hmg2	evm.TU.Gh_A13G0556,evm.TU.Gh_A13G0557	Gh_A13G0557	intergenic	C	C T	T T	C C	1	32	35	0
A13	13034673	hmg2	evm.TU.Gh_A13G0556,evm.TU.Gh_A13G0557	Gh_A13G0557	intergenic	T	T G	G G	T T	0	30	29	0
A13	13034948	hmg2	evm.TU.Gh_A13G0556,evm.TU.Gh_A13G0557	Gh_A13G0557	intergenic	C	C A	A A	C C	0	22	36	0
A13	13034987	hmg2	evm.TU.Gh_A13G0556,evm.TU.Gh_A13G0557	Gh_A13G0557	intergenic	T	T A	A A	T T	0	24	31	0
A13	13035187	hmg2	evm.TU.Gh_A13G0556,evm.TU.Gh_A13G0557	Gh_A13G0557	intergenic	G	G T	T T	G G	0	19	27	0
A13	13035470	hmg2	evm.TU.Gh_A13G0556,evm.TU.Gh_A13G0557	Gh_A13G0557	intergenic	T	T A	A A	T T	0	21	31	0
A13	13036228	hmg2	evm.TU.Gh_A13G0556,evm.TU.Gh_A13G0557	Gh_A13G0557	intergenic	G	G A	A A	G G	0	23	40	0
A13	13036398	hmg2	evm.TU.Gh_A13G0556,evm.TU.Gh_A13G0557	Gh_A13G0557	intergenic	C	C T	T T	C C	0	28	47	0
A13	13036408	hmg2	evm.TU.Gh_A13G0556,evm.TU.Gh_A13G0557	Gh_A13G0557	intergenic	T	T C	C C	T T	0	31	48	0
A13	13036500	hmg2	evm.TU.Gh_A13G0556,evm.TU.Gh_A13G0557	Gh_A13G0557	intergenic	G	G A	A A	G G	0	34	56	0
A13	13036512	hmg2	evm.TU.Gh_A13G0556,evm.TU.Gh_A13G0557	Gh_A13G0557	intergenic	G	G C	C C	G G	0	38	55	0
A13	13036609	hmg2	evm.TU.Gh_A13G0556,evm.TU.Gh_A13G0557	Gh_A13G0557	intergenic	T	T C	C C	T T	0	36	43	0
A13	13036622	hmg2	evm.TU.Gh_A13G0556,evm.TU.Gh_A13G0557	Gh_A13G0557	intergenic	G	G A	A A	G G	0	39	42	0
A13	13036904	hmg2	evm.TU.Gh_A13G0556,evm.TU.Gh_A13G0557	Gh_A13G0557	intergenic	C	C T	T T	C C	0	25	33	0
A13	13037058	hmg2	evm.TU.Gh_A13G0556,evm.TU.Gh_A13G0557	Gh_A13G0557	intergenic	G	G T	T T	G G	0	17	30	0
A13	13037491	hmg2	evm.TU.Gh_A13G0556,evm.TU.Gh_A13G0557	Gh_A13G0557	intergenic	T	T C	C C	T T	0	10	27	0
A13	13037741	hmg2	evm.TU.Gh_A13G0556,evm.TU.Gh_A13G0557	Gh_A13G0557	intergenic	C	C A	A A	C C	0	27	33	0
A13	13037777	hmg2	evm.TU.Gh_A13G0556,evm.TU.Gh_A13G0557	Gh_A13G0557	intergenic	G	G C	C C	G G	0	29	35	0
A13	13038032	hmg2	evm.TU.Gh_A13G0556,evm.TU.Gh_A13G0557	Gh_A13G0557	intergenic	G	G A	A A	G G	0	31	38	0
A13	13038617	hmg2	evm.TU.Gh_A13G0556,evm.TU.Gh_A13G0557	Gh_A13G0557	intergenic	T	T C	C C	T T	0	19	23	0
A13	13039272	hmg2	evm.TU.Gh_A13G0556,evm.TU.Gh_A13G0557	Gh_A13G0557	intergenic	G	G A	A A	G G	0	43	42	0
A13	13039573	hmg2	evm.TU.Gh_A13G0556,evm.TU.Gh_A13G0557	Gh_A13G0557	intergenic	T	T C	C C	T T	0	26	35	0
A13	13039682	hmg2	evm.TU.Gh_A13G0556,evm.TU.Gh_A13G0557	Gh_A13G0557	intergenic	G	G A	A A	G G	0	33	30	0
A13	13039790	hmg2	evm.TU.Gh_A13G0556,evm.TU.Gh_A13G0557	Gh_A13G0557	intergenic	C	C G	G G	C C	0	24	37	0
A13	13039972	hmg2	evm.TU.Gh_A13G0556,evm.TU.Gh_A13G0557	Gh_A13G0557	intergenic	T	T C	C C	T T	0	41	48	0
A13	13040321	hmg2	evm.TU.Gh_A13G0556,evm.TU.Gh_A13G0557	Gh_A13G0557	intergenic	A	A T	T T	A A	0	10	6	0
A13	13040470	hmg2	evm.TU.Gh_A13G0556,evm.TU.Gh_A13G0557	Gh_A13G0557	intergenic	C	C A	A A	C C	0	13	5	0
A13	13040556	hmg2	evm.TU.Gh_A13G0556,evm.TU.Gh_A13G0557	Gh_A13G0557	intergenic	G	G C	C C	G G	0	17	13	0
A13	13040740	hmg2	evm.TU.Gh_A13G0556,evm.TU.Gh_A13G0557	Gh_A13G0557	intergenic	G	G A	A A	G G	0	40	29	0
A13	13040854	hmg2	evm.TU.Gh_A13G0556,evm.TU.Gh_A13G0557	Gh_A13G0557	intergenic	C	C T	T T	C C	0	49	35	0
A13	13040940	hmg2	evm.TU.Gh_A13G0556,evm.TU.Gh_A13G0557	Gh_A13G0557	intergenic	T	T C	C C	T T	0	44	31	0
A13	13040959	hmg2	evm.TU.Gh_A13G0556,evm.TU.Gh_A13G0557	Gh_A13G0557	intergenic	T	T C	C C	T T	0	40	31	0
A13	13041009	hmg2	evm.TU.Gh_A13G0556,evm.TU.Gh_A13G0557	Gh_A13G0557	intergenic	C	C T	T T	C C	0	44	24	1
A13	13041045	hmg2	evm.TU.Gh_A13G0556,evm.TU.Gh_A13G0557	Gh_A13G0557	intergenic	G	G A	A A	G G	0	41	26	1
A13	13041132	hmg2	evm.TU.Gh_A13G0556,evm.TU.Gh_A13G0557	Gh_A13G0557	intergenic	T	T C	T C	T T	0	13	2	6
A13	13041229	hmg2	evm.TU.Gh_A13G0556,evm.TU.Gh_A13G0557	Gh_A13G0557	intergenic	G	G C	C C	G G	0	26	18	1
A13	13041259	hmg2	evm.TU.Gh_A13G0556,evm.TU.Gh_A13G0557	Gh_A13G0557	intergenic	A	A G	G G	A A	0	25	16	1
A13	13041319	hmg2	evm.TU.Gh_A13G0556,evm.TU.Gh_A13G0557	Gh_A13G0557	intergenic	G	G T	T T	G G	0	13	7	0
A13	13041392	hmg2	evm.TU.Gh_A13G0556,evm.TU.Gh_A13G0557	Gh_A13G0557	intergenic	A	A G	G G	A A	0	13	11	0
A13	13041515	hmg2	evm.TU.Gh_A13G0556,evm.TU.Gh_A13G0557	Gh_A13G0557	intergenic	G	G A	A A	G G	0	17	10	0
A13	13041738	hmg2	evm.TU.Gh_A13G0556,evm.TU.Gh_A13G0557	Gh_A13G0557	intergenic	G	G T	T T	G G	0	16	12	0
A13	13042041	hmg2	evm.TU.Gh_A13G0556,evm.TU.Gh_A13G0557	Gh_A13G0557	intergenic	G	G T	T T	G G	0	52	49	0
A13	13042063	hmg2	evm.TU.Gh_A13G0556,evm.TU.Gh_A13G0557	Gh_A13G0557	intergenic	C	C T	T T	C C	0	60	54	0
A13	13042102	hmg2	evm.TU.Gh_A13G0556,evm.TU.Gh_A13G0557	Gh_A13G0557	intergenic	A	A G	G G	A A	0	59	57	0
A13	13042630	hmg2	evm.TU.Gh_A13G0556,evm.TU.Gh_A13G0557	Gh_A13G0557	intergenic	G	G A	A A	G G	0	73	64	0
A13	13043644	hmg2	evm.TU.Gh_A13G0556,evm.TU.Gh_A13G0557	Gh_A13G0557	intergenic	A	A T	T T	A A	0	21	24	0
A13	13043830	hmg2	evm.TU.Gh_A13G0556,evm.TU.Gh_A13G0557	Gh_A13G0557	intergenic	G	G A	A A	G G	0	15	23	0
A13	13043865	hmg2	evm.TU.Gh_A13G0556,evm.TU.Gh_A13G0557	Gh_A13G0557	intergenic	T	T C	C C	T T	0	14	24	0
A13	13044095	hmg2	evm.TU.Gh_A13G0556,evm.TU.Gh_A13G0557	Gh_A13G0557	intergenic	G	G A	A A	G G	0	8	12	0
A13	13044685	hmg2	evm.TU.Gh_A13G0556,evm.TU.Gh_A13G0557	Gh_A13G0557	intergenic	G	G T	T T	G G	0	19	13	0
A13	13044820	hmg2	evm.TU.Gh_A13G0556,evm.TU.Gh_A13G0557	Gh_A13G0557	intergenic	A	A G	G G	A A	0	24	21	0
A13	13044876	hmg2	evm.TU.Gh_A13G0556,evm.TU.Gh_A13G0557	Gh_A13G0557	intergenic	G	G A	A A	G G	0	32	23	0
A13	13044983	hmg2	evm.TU.Gh_A13G0556,evm.TU.Gh_A13G0557	Gh_A13G0557	intergenic	T	T C	C C	T T	0	36	33	0
A13	13045086	hmg2	evm.TU.Gh_A13G0556,evm.TU.Gh_A13G0557	Gh_A13G0557	intergenic	C	C T	T T	C C	0	35	30	0
A13	13045275	hmg2	evm.TU.Gh_A13G0556,evm.TU.Gh_A13G0557	Gh_A13G0557	intergenic	C	C T	T T	C C	0	11	21	0
A13	13045443	hmg2	evm.TU.Gh_A13G0556,evm.TU.Gh_A13G0557	Gh_A13G0557	intergenic	A	A T	T T	A A	0	6	17	0
A13	13045515	hmg2	evm.TU.Gh_A13G0556,evm.TU.Gh_A13G0557	Gh_A13G0557	intergenic	G	G A	A A	G G	0	15	21	0
A13	13046029	hmg2	evm.TU.Gh_A13G0556,evm.TU.Gh_A13G0557	Gh_A13G0557	intergenic	T	T A	A A	T T	0	3	12	0
A13	13046464	hmg2	evm.TU.Gh_A13G0556,evm.TU.Gh_A13G0557	Gh_A13G0557	intergenic	A	A G	G G	A A	0	18	21	0
A13	13046513	hmg2	evm.TU.Gh_A13G0556,evm.TU.Gh_A13G0557	Gh_A13G0557	intergenic	G	G A	A A	G G	1	23	27	0
A13	13046858	hmg2	evm.TU.Gh_A13G0556,evm.TU.Gh_A13G0557	Gh_A13G0557	intergenic	T	T A	A A	T T	0	12	7	0
A13	13049707	hmg2	evm.TU.Gh_A13G0557	Gh_A13G0557	intronic	A	A T	T T	A A	0	41	40	0
A13	13051139	hmg2	evm.TU.Gh_A13G0557	Gh_A13G0557	upstream	A	A G	G G	A A	0	14	18	0
A13	13053404	hmg2	evm.TU.Gh_A13G0557,evm.TU.Gh_A13G0558	Gh_A13G0557	intergenic	T	T C	C C	T T	0	4	7	0
A13	13053505	hmg2	evm.TU.Gh_A13G0557,evm.TU.Gh_A13G0558	Gh_A13G0557	intergenic	G	G A	A A	G G	0	8	6	0
A13	13053539	hmg2	evm.TU.Gh_A13G0557,evm.TU.Gh_A13G0558	Gh_A13G0557	intergenic	C	C T	T T	C C	0	7	7	0
A13	13053543	hmg2	evm.TU.Gh_A13G0557,evm.TU.Gh_A13G0558	Gh_A13G0557	intergenic	T	T C	C C	T T	0	6	7	0
A13	13053551	hmg2	evm.TU.Gh_A13G0557,evm.TU.Gh_A13G0558	Gh_A13G0557	intergenic	G	G C	C C	G G	0	6	6	0
A13	13053958	hmg2	evm.TU.Gh_A13G0557,evm.TU.Gh_A13G0558	Gh_A13G0557	intergenic	G	G A	A A	G G	0	7	9	0
A13	13054186	hmg2	evm.TU.Gh_A13G0557,evm.TU.Gh_A13G0558	Gh_A13G0557	intergenic	C	C T	T T	C C	0	4	6	0
A13	13054674	hmg2	evm.TU.Gh_A13G0557,evm.TU.Gh_A13G0558	Gh_A13G0557	intergenic	G	G T	T T	G G	0	20	14	0
A13	13054952	hmg2	evm.TU.Gh_A13G0557,evm.TU.Gh_A13G0558	Gh_A13G0557	intergenic	C	C A	A A	C C	0	5	7	0
A13	13055109	hmg2	evm.TU.Gh_A13G0557,evm.TU.Gh_A13G0558	Gh_A13G0557	intergenic	G	G A	A A	G G	0	5	15	0
A13	13055118	hmg2	evm.TU.Gh_A13G0557,evm.TU.Gh_A13G0558	Gh_A13G0557	intergenic	T	T C	C C	T T	0	5	12	0
A13	13055332	hmg2	evm.TU.Gh_A13G0557,evm.TU.Gh_A13G0558	Gh_A13G0557	intergenic	C	C T	T T	C C	0	12	11	0
A13	13055336	hmg2	evm.TU.Gh_A13G0557,evm.TU.Gh_A13G0558	Gh_A13G0557	intergenic	G	G A	A A	G G	0	10	11	0
A13	13055951	hmg2	evm.TU.Gh_A13G0557,evm.TU.Gh_A13G0558	Gh_A13G0557	intergenic	G	G A	A A	G G	0	27	26	0
A13	13056529	hmg2	evm.TU.Gh_A13G0557,evm.TU.Gh_A13G0558	Gh_A13G0557	intergenic	T	T C	C C	T T	0	58	66	0
A13	13056601	hmg2	evm.TU.Gh_A13G0557,evm.TU.Gh_A13G0558	Gh_A13G0557	intergenic	A	A G	G G	A A	0	64	71	0
A13	13056816	hmg2	evm.TU.Gh_A13G0557,evm.TU.Gh_A13G0558	Gh_A13G0557	intergenic	C	C T	T T	C C	0	77	77	0
A13	13056951	hmg2	evm.TU.Gh_A13G0557,evm.TU.Gh_A13G0558	Gh_A13G0557	intergenic	C	C A	A A	C C	0	65	59	0
A13	13056970	hmg2	evm.TU.Gh_A13G0557,evm.TU.Gh_A13G0558	Gh_A13G0557	intergenic	G	G A	A A	G G	0	66	63	0
A13	13057021	hmg2	evm.TU.Gh_A13G0557,evm.TU.Gh_A13G0558	Gh_A13G0557	intergenic	A	A G	G G	A A	0	61	46	0
A13	13057186	hmg2	evm.TU.Gh_A13G0557,evm.TU.Gh_A13G0558	Gh_A13G0557	intergenic	C	C T	T T	C C	0	51	39	0
A13	13057806	hmg2	evm.TU.Gh_A13G0557,evm.TU.Gh_A13G0558	Gh_A13G0557	intergenic	A	A G	G G	A A	0	68	54	0
A13	13058016	hmg2	evm.TU.Gh_A13G0557,evm.TU.Gh_A13G0558	Gh_A13G0557	intergenic	A	A G	G G	A A	0	48	39	0
A13	13058183	hmg2	evm.TU.Gh_A13G0557,evm.TU.Gh_A13G0558	Gh_A13G0557	intergenic	C	C T	T T	C C	0	34	40	0
A13	13058425	hmg2	evm.TU.Gh_A13G0557,evm.TU.Gh_A13G0558	Gh_A13G0557	intergenic	C	C T	T T	C C	0	50	37	0
A13	13058443	hmg2	evm.TU.Gh_A13G0557,evm.TU.Gh_A13G0558	Gh_A13G0557	intergenic	G	G A	A A	G G	0	55	41	0
A13	13058709	hmg2	evm.TU.Gh_A13G0557,evm.TU.Gh_A13G0558	Gh_A13G0557	intergenic	T	T A	A A	T T	0	58	59	0
A13	13058801	hmg2	evm.TU.Gh_A13G0557,evm.TU.Gh_A13G0558	Gh_A13G0557	intergenic	G	G A	A A	G G	0	44	43	0
A13	13059040	hmg2	evm.TU.Gh_A13G0557,evm.TU.Gh_A13G0558	Gh_A13G0557	intergenic	T	T C	C C	T T	0	15	12	0
A13	13059385	hmg2	evm.TU.Gh_A13G0557,evm.TU.Gh_A13G0558	Gh_A13G0557	intergenic	A	A G	G G	A A	0	22	15	0
A13	13059638	hmg2	evm.TU.Gh_A13G0557,evm.TU.Gh_A13G0558	Gh_A13G0557	intergenic	A	A G	G G	A A	0	30	30	0
A13	13059657	hmg2	evm.TU.Gh_A13G0557,evm.TU.Gh_A13G0558	Gh_A13G0557	intergenic	C	C T	T T	C C	0	30	29	0
A13	13059857	hmg2	evm.TU.Gh_A13G0557,evm.TU.Gh_A13G0558	Gh_A13G0557	intergenic	C	C T	T T	C C	0	54	35	0
A13	13060061	hmg2	evm.TU.Gh_A13G0557,evm.TU.Gh_A13G0558	Gh_A13G0557	intergenic	C	C T	T T	C C	0	47	39	0
A13	13060194	hmg2	evm.TU.Gh_A13G0557,evm.TU.Gh_A13G0558	Gh_A13G0557	intergenic	C	C A	A A	C C	0	35	30	0
A13	13060341	hmg2	evm.TU.Gh_A13G0557,evm.TU.Gh_A13G0558	Gh_A13G0557	intergenic	T	T C	C C	T T	0	13	10	0
A13	13060587	hmg2	evm.TU.Gh_A13G0557,evm.TU.Gh_A13G0558	Gh_A13G0557	intergenic	C	C A	A A	C C	0	29	20	0
A13	13060782	hmg2	evm.TU.Gh_A13G0557,evm.TU.Gh_A13G0558	Gh_A13G0557	intergenic	A	A G	G G	A A	0	42	55	0
A13	13060904	hmg2	evm.TU.Gh_A13G0557,evm.TU.Gh_A13G0558	Gh_A13G0557	intergenic	G	G T	T T	G G	0	48	52	0
A13	13061098	hmg2	evm.TU.Gh_A13G0557,evm.TU.Gh_A13G0558	Gh_A13G0557	intergenic	T	T G	G G	T T	0	36	25	0
A13	13062613	hmg2	evm.TU.Gh_A13G0557,evm.TU.Gh_A13G0558	Gh_A13G0557	intergenic	G	G C	C C	G G	0	10	19	0
A13	13063362	hmg2	evm.TU.Gh_A13G0557,evm.TU.Gh_A13G0558	Gh_A13G0557	intergenic	A	A T	T T	A A	0	6	3	0
A13	13066412	hmg2	evm.TU.Gh_A13G0557,evm.TU.Gh_A13G0558	Gh_A13G0557	intergenic	A	A G	G G	A A	0	36	28	0
A13	13066937	hmg2	evm.TU.Gh_A13G0557,evm.TU.Gh_A13G0558	Gh_A13G0557	intergenic	G	G A	A A	G G	0	21	30	0
A13	13067394	hmg2	evm.TU.Gh_A13G0557,evm.TU.Gh_A13G0558	Gh_A13G0557	intergenic	G	G A	A A	G G	0	47	45	0
A13	13067943	hmg2	evm.TU.Gh_A13G0557,evm.TU.Gh_A13G0558	Gh_A13G0557	intergenic	G	G T	T T	G G	0	90	65	0
A13	13068337	hmg2	evm.TU.Gh_A13G0557,evm.TU.Gh_A13G0558	Gh_A13G0557	intergenic	T	T C	C C	T T	0	24	20	0
A13	13068527	hmg2	evm.TU.Gh_A13G0557,evm.TU.Gh_A13G0558	Gh_A13G0557	intergenic	A	A T	T T	A A	0	10	13	0
A13	13068661	hmg2	evm.TU.Gh_A13G0557,evm.TU.Gh_A13G0558	Gh_A13G0557	intergenic	T	T A	A A	T T	0	4	8	0
A13	13068664	hmg2	evm.TU.Gh_A13G0557,evm.TU.Gh_A13G0558	Gh_A13G0557	intergenic	C	C T	T T	C C	0	3	8	0
A13	13069174	hmg2	evm.TU.Gh_A13G0557,evm.TU.Gh_A13G0558	Gh_A13G0557	intergenic	T	T A	A A	T T	0	6	5	0
A13	13069404	hmg2	evm.TU.Gh_A13G0557,evm.TU.Gh_A13G0558	Gh_A13G0557	intergenic	T	T C	C C	T T	0	1	5	0
A13	13069636	hmg2	evm.TU.Gh_A13G0557,evm.TU.Gh_A13G0558	Gh_A13G0557	intergenic	C	C T	T T	C C	0	3	6	0
A13	13069686	hmg2	evm.TU.Gh_A13G0557,evm.TU.Gh_A13G0558	Gh_A13G0557	intergenic	C	C G	G G	C C	0	2	4	0
A13	13069710	hmg2	evm.TU.Gh_A13G0557,evm.TU.Gh_A13G0558	Gh_A13G0557	intergenic	C	C A	A A	C C	0	1	5	0
A13	13069722	hmg2	evm.TU.Gh_A13G0557,evm.TU.Gh_A13G0558	Gh_A13G0557	intergenic	C	C T	T T	C C	0	1	6	0
A13	13070216	hmg2	evm.TU.Gh_A13G0557,evm.TU.Gh_A13G0558	Gh_A13G0557	intergenic	T	T C	C C	T T	0	66	53	0
A13	13070239	hmg2	evm.TU.Gh_A13G0557,evm.TU.Gh_A13G0558	Gh_A13G0557	intergenic	T	T C	C C	T T	0	68	63	0
A13	13070298	hmg2	evm.TU.Gh_A13G0557,evm.TU.Gh_A13G0558	Gh_A13G0557	intergenic	G	G A	A A	G G	0	70	53	0
A13	13070406	hmg2	evm.TU.Gh_A13G0557,evm.TU.Gh_A13G0558	Gh_A13G0557	intergenic	C	C T	T T	C C	0	79	62	0
A13	13070750	hmg2	evm.TU.Gh_A13G0557,evm.TU.Gh_A13G0558	Gh_A13G0557	intergenic	T	T C	C C	T T	0	6	10	0
A13	13070899	hmg2	evm.TU.Gh_A13G0557,evm.TU.Gh_A13G0558	Gh_A13G0557	intergenic	A	A G	G G	A A	0	12	19	0
A13	13071099	hmg2	evm.TU.Gh_A13G0557,evm.TU.Gh_A13G0558	Gh_A13G0557	intergenic	A	A G	G G	A A	0	42	57	0
A13	13071148	hmg2	evm.TU.Gh_A13G0557,evm.TU.Gh_A13G0558	Gh_A13G0557	intergenic	T	T C	C C	T T	1	56	61	0
A13	13071394	hmg2	evm.TU.Gh_A13G0557,evm.TU.Gh_A13G0558	Gh_A13G0557	intergenic	C	C T	T T	C C	0	81	62	1
A13	13071516	hmg2	evm.TU.Gh_A13G0557,evm.TU.Gh_A13G0558	Gh_A13G0557	intergenic	C	C T	T T	C C	0	79	64	0
A13	13071676	hmg2	evm.TU.Gh_A13G0557,evm.TU.Gh_A13G0558	Gh_A13G0557	intergenic	A	A G	G G	A A	0	70	60	0
A13	13071727	hmg2	evm.TU.Gh_A13G0557,evm.TU.Gh_A13G0558	Gh_A13G0557	intergenic	C	C A	A A	C C	0	67	56	0
A13	13072020	hmg2	evm.TU.Gh_A13G0557,evm.TU.Gh_A13G0558	Gh_A13G0557	intergenic	C	C T	T T	C C	0	22	23	0
A13	13072166	hmg2	evm.TU.Gh_A13G0557,evm.TU.Gh_A13G0558	Gh_A13G0557	intergenic	A	A T	T T	A A	0	22	18	0
A13	13072401	hmg2	evm.TU.Gh_A13G0557,evm.TU.Gh_A13G0558	Gh_A13G0557	intergenic	C	C A	A A	C C	0	55	41	0
A13	13072539	hmg2	evm.TU.Gh_A13G0557,evm.TU.Gh_A13G0558	Gh_A13G0557	intergenic	T	T C	C C	T T	0	72	70	0
A13	13072618	hmg2	evm.TU.Gh_A13G0557,evm.TU.Gh_A13G0558	Gh_A13G0557	intergenic	G	G A	A A	G G	0	68	60	0
A13	13072695	hmg2	evm.TU.Gh_A13G0557,evm.TU.Gh_A13G0558	Gh_A13G0557	intergenic	C	C T	T T	C C	0	75	60	0
A13	13073000	hmg2	evm.TU.Gh_A13G0557,evm.TU.Gh_A13G0558	Gh_A13G0557	intergenic	A	A G	G G	A A	0	47	52	0
A13	13073088	hmg2	evm.TU.Gh_A13G0557,evm.TU.Gh_A13G0558	Gh_A13G0557	intergenic	G	G A	A A	G G	0	53	52	0
A13	13073207	hmg2	evm.TU.Gh_A13G0557,evm.TU.Gh_A13G0558	Gh_A13G0557	intergenic	C	C T	T T	C C	0	51	43	0
A13	13073210	hmg2	evm.TU.Gh_A13G0557,evm.TU.Gh_A13G0558	Gh_A13G0557	intergenic	A	A T	T T	A A	0	49	43	0
A13	13073246	hmg2	evm.TU.Gh_A13G0557,evm.TU.Gh_A13G0558	Gh_A13G0557	intergenic	C	C T	T T	C C	0	47	50	0
D13	7834385	hmg2	evm.TU.Gh_D13G0572,evm.TU.Gh_D13G0573	Gh_D13G0573	intergenic	A	A G	? ?	A G	2	1	.	.
D13	7832102	hmg2	evm.TU.Gh_D13G0572,evm.TU.Gh_D13G0573	Gh_D13G0573	intergenic	T	T C	T T	T C	19	25	0	50
D13	7832620	hmg2	evm.TU.Gh_D13G0572,evm.TU.Gh_D13G0573	Gh_D13G0573	intergenic	C	C A	C C	C A	23	17	0	58
D13	7833358	hmg2	evm.TU.Gh_D13G0572,evm.TU.Gh_D13G0573	Gh_D13G0573	intergenic	T	T C	T T	T C	7	6	0	9
D13	7833617	hmg2	evm.TU.Gh_D13G0572,evm.TU.Gh_D13G0573	Gh_D13G0573	intergenic	A	A G	A A	G G	3	0	0	5
D13	7834806	hmg2	evm.TU.Gh_D13G0572,evm.TU.Gh_D13G0573	Gh_D13G0573	intergenic	C	C T	C C	C T	3	6	0	6
D13	7834872	hmg2	evm.TU.Gh_D13G0572,evm.TU.Gh_D13G0573	Gh_D13G0573	intergenic	T	T C	T T	T C	3	3	0	5
D13	7835413	hmg2	evm.TU.Gh_D13G0572,evm.TU.Gh_D13G0573	Gh_D13G0573	intergenic	T	T C	T T	T C	29	24	0	58
D13	7835726	hmg2	evm.TU.Gh_D13G0572,evm.TU.Gh_D13G0573	Gh_D13G0573	intergenic	T	T G	T T	T G	14	16	0	34
D13	7836139	hmg2	evm.TU.Gh_D13G0572,evm.TU.Gh_D13G0573	Gh_D13G0573	intergenic	C	C T	C C	C T	16	24	0	34
D13	7836431	hmg2	evm.TU.Gh_D13G0572,evm.TU.Gh_D13G0573	Gh_D13G0573	intergenic	G	G A	G G	G A	35	30	0	70
D13	7836510	hmg2	evm.TU.Gh_D13G0572,evm.TU.Gh_D13G0573	Gh_D13G0573	intergenic	C	C T	C C	C T	34	33	0	72
D13	7836513	hmg2	evm.TU.Gh_D13G0572,evm.TU.Gh_D13G0573	Gh_D13G0573	intergenic	T	T G	T T	T G	34	30	0	74
D13	7836527	hmg2	evm.TU.Gh_D13G0572,evm.TU.Gh_D13G0573	Gh_D13G0573	intergenic	A	A C	A A	A C	37	34	0	77
D13	7836528	hmg2	evm.TU.Gh_D13G0572,evm.TU.Gh_D13G0573	Gh_D13G0573	intergenic	A	A G	A A	A G	37	33	0	77
D13	7836621	hmg2	evm.TU.Gh_D13G0572,evm.TU.Gh_D13G0573	Gh_D13G0573	intergenic	C	C T	C C	C T	36	31	0	68
D13	7836645	hmg2	evm.TU.Gh_D13G0572,evm.TU.Gh_D13G0573	Gh_D13G0573	intergenic	T	T C	T T	T C	34	36	0	67
D13	7836812	hmg2	evm.TU.Gh_D13G0572,evm.TU.Gh_D13G0573	Gh_D13G0573	intergenic	T	T C	T T	T C	24	15	0	50
D13	7836843	hmg2	evm.TU.Gh_D13G0572,evm.TU.Gh_D13G0573	Gh_D13G0573	intergenic	A	A G	A A	A G	23	16	0	47
D13	7837526	hmg2	evm.TU.Gh_D13G0572,evm.TU.Gh_D13G0573	Gh_D13G0573	intergenic	A	A C	A A	A C	28	21	1	68
D13	7837577	hmg2	evm.TU.Gh_D13G0572,evm.TU.Gh_D13G0573	Gh_D13G0573	intergenic	G	G A	G G	G A	22	27	1	62
D13	7837615	hmg2	evm.TU.Gh_D13G0572,evm.TU.Gh_D13G0573	Gh_D13G0573	intergenic	A	A G	A A	A G	28	29	1	60
D13	7837865	hmg2	evm.TU.Gh_D13G0572,evm.TU.Gh_D13G0573	Gh_D13G0573	intergenic	G	G A	G G	G A	16	22	0	24
D13	7837888	hmg2	evm.TU.Gh_D13G0572,evm.TU.Gh_D13G0573	Gh_D13G0573	intergenic	A	A G	A A	A G	14	21	0	24
D13	7837915	hmg2	evm.TU.Gh_D13G0572,evm.TU.Gh_D13G0573	Gh_D13G0573	intergenic	G	G A	G G	G A	10	20	0	20
D13	7837961	hmg2	evm.TU.Gh_D13G0572,evm.TU.Gh_D13G0573	Gh_D13G0573	intergenic	T	T C	T T	T C	9	17	0	14
D13	7838029	hmg2	evm.TU.Gh_D13G0572,evm.TU.Gh_D13G0573	Gh_D13G0573	intergenic	A	A G	A A	A G	11	14	0	13
D13	7838397	hmg2	evm.TU.Gh_D13G0572,evm.TU.Gh_D13G0573	Gh_D13G0573	intergenic	G	G A	G G	G A	24	30	0	58
D13	7838623	hmg2	evm.TU.Gh_D13G0572,evm.TU.Gh_D13G0573	Gh_D13G0573	intergenic	G	G A	G G	G A	17	25	0	70
D13	7838847	hmg2	evm.TU.Gh_D13G0572,evm.TU.Gh_D13G0573	Gh_D13G0573	intergenic	A	A G	A A	A G	16	22	0	49
D13	7838946	hmg2	evm.TU.Gh_D13G0572,evm.TU.Gh_D13G0573	Gh_D13G0573	intergenic	A	A G	A A	A G	24	24	0	46
D13	7838954	hmg2	evm.TU.Gh_D13G0572,evm.TU.Gh_D13G0573	Gh_D13G0573	intergenic	C	C G	C C	C G	25	23	0	43
D13	7839330	hmg2	evm.TU.Gh_D13G0572,evm.TU.Gh_D13G0573	Gh_D13G0573	intergenic	T	T C	T T	T C	35	30	0	58
D13	7839508	hmg2	evm.TU.Gh_D13G0572,evm.TU.Gh_D13G0573	Gh_D13G0573	intergenic	G	G A	G G	G A	38	37	0	61
D13	7839767	hmg2	evm.TU.Gh_D13G0572,evm.TU.Gh_D13G0573	Gh_D13G0573	intergenic	A	A G	A A	A G	17	23	0	47
D13	7840028	hmg2	evm.TU.Gh_D13G0572,evm.TU.Gh_D13G0573	Gh_D13G0573	intergenic	T	T C	T T	T C	18	20	0	31
D13	7840150	hmg2	evm.TU.Gh_D13G0572,evm.TU.Gh_D13G0573	Gh_D13G0573	intergenic	T	T C	T T	T C	14	11	0	30
D13	7840329	hmg2	evm.TU.Gh_D13G0572,evm.TU.Gh_D13G0573	Gh_D13G0573	intergenic	T	T G	T T	T G	15	8	0	34
D13	7840685	hmg2	evm.TU.Gh_D13G0572,evm.TU.Gh_D13G0573	Gh_D13G0573	intergenic	T	T C	T T	T C	2	3	0	11
D13	7840930	hmg2	evm.TU.Gh_D13G0572,evm.TU.Gh_D13G0573	Gh_D13G0573	intergenic	C	C T	C C	C T	4	3	0	10
D13	7841160	hmg2	evm.TU.Gh_D13G0572,evm.TU.Gh_D13G0573	Gh_D13G0573	intergenic	G	G T	G G	G T	4	4	0	13
D13	7841206	hmg2	evm.TU.Gh_D13G0572,evm.TU.Gh_D13G0573	Gh_D13G0573	intergenic	A	A G	A A	A G	2	3	0	6
D13	7841823	hmg2	evm.TU.Gh_D13G0572,evm.TU.Gh_D13G0573	Gh_D13G0573	intergenic	T	T G	T T	T G	3	1	0	5
D13	7842742	hmg2	evm.TU.Gh_D13G0572,evm.TU.Gh_D13G0573	Gh_D13G0573	intergenic	G	G A	G G	G A	4	3	0	5
D13	7843017	hmg2	evm.TU.Gh_D13G0572,evm.TU.Gh_D13G0573	Gh_D13G0573	intergenic	C	C T	C C	C T	12	12	0	29
D13	7843031	hmg2	evm.TU.Gh_D13G0572,evm.TU.Gh_D13G0573	Gh_D13G0573	intergenic	T	T C	T T	T C	12	12	0	31
D13	7843080	hmg2	evm.TU.Gh_D13G0572,evm.TU.Gh_D13G0573	Gh_D13G0573	intergenic	C	C T	C C	C T	8	10	0	26
D13	7844097	hmg2	evm.TU.Gh_D13G0572,evm.TU.Gh_D13G0573	Gh_D13G0573	intergenic	C	C T	C C	C T	2	2	0	1
D13	7845935	hmg2	evm.TU.Gh_D13G0573	Gh_D13G0573	upstream	G	G A	G G	G A	9	17	0	30
D13	7845958	hmg2	evm.TU.Gh_D13G0573	Gh_D13G0573	upstream	C	C A	C C	C A	9	14	0	28
D13	7846038	hmg2	evm.TU.Gh_D13G0573	Gh_D13G0573	upstream	T	T A	T T	T A	10	15	0	36
D13	7846133	hmg2	evm.TU.Gh_D13G0573	Gh_D13G0573	upstream	C	C T	C C	C T	11	14	0	28
D13	7846197	hmg2	evm.TU.Gh_D13G0573	Gh_D13G0573	synonymous SNV	C	C T	C C	C T	19	17	0	39
D13	7846579	hmg2	evm.TU.Gh_D13G0573	Gh_D13G0573	nonsynonymous SNV	C	C G	C C	C G	41	43	0	80
D13	7847091	hmg2	evm.TU.Gh_D13G0573	Gh_D13G0573	synonymous SNV	G	G T	G G	G T	19	27	0	71
D13	7847153	hmg2	evm.TU.Gh_D13G0573	Gh_D13G0573	nonsynonymous SNV	T	T C	T T	T C	16	35	0	75
D13	7847878	hmg2	evm.TU.Gh_D13G0573	Gh_D13G0573	synonymous SNV	C	C T	C C	C T	25	32	0	56
D13	7848292	hmg2	evm.TU.Gh_D13G0573	Gh_D13G0573	intronic	C	C G	C C	C G	19	14	0	55
D13	7848413	hmg2	evm.TU.Gh_D13G0573	Gh_D13G0573	intronic	C	C T	C C	C T	23	20	0	56
D13	7848973	hmg2	evm.TU.Gh_D13G0573	Gh_D13G0573	downstream	C	C T	C C	C T	9	10	0	29
D13	7849243	hmg2	evm.TU.Gh_D13G0573	Gh_D13G0573	downstream	G	G T	G G	G T	4	4	0	5
D13	7849792	hmg2	evm.TU.Gh_D13G0573	Gh_D13G0573	downstream	T	T A	T T	T A	3	4	0	5
D13	7850258	hmg2	evm.TU.Gh_D13G0573,evm.TU.Gh_D13G0574	Gh_D13G0573	intergenic	G	G A	G G	G A	13	14	0	35
D13	7850685	hmg2	evm.TU.Gh_D13G0573,evm.TU.Gh_D13G0574	Gh_D13G0573	intergenic	T	T C	T T	T C	3	7	0	4
D13	7850741	hmg2	evm.TU.Gh_D13G0573,evm.TU.Gh_D13G0574	Gh_D13G0573	intergenic	A	A G	A A	A G	3	5	0	5
D13	7850747	hmg2	evm.TU.Gh_D13G0573,evm.TU.Gh_D13G0574	Gh_D13G0573	intergenic	A	A G	A A	A G	3	5	0	5
D13	7850761	hmg2	evm.TU.Gh_D13G0573,evm.TU.Gh_D13G0574	Gh_D13G0573	intergenic	A	A G	A A	A G	3	5	0	5
D13	7851162	hmg2	evm.TU.Gh_D13G0573,evm.TU.Gh_D13G0574	Gh_D13G0573	intergenic	T	T C	T T	T C	11	6	0	11
D13	7851186	hmg2	evm.TU.Gh_D13G0573,evm.TU.Gh_D13G0574	Gh_D13G0573	intergenic	C	C A	C C	C A	12	8	0	12
D13	7851188	hmg2	evm.TU.Gh_D13G0573,evm.TU.Gh_D13G0574	Gh_D13G0573	intergenic	C	C A	C C	C A	12	7	0	13
D13	7851190	hmg2	evm.TU.Gh_D13G0573,evm.TU.Gh_D13G0574	Gh_D13G0573	intergenic	C	C T	C C	C T	12	7	0	14
D13	7851275	hmg2	evm.TU.Gh_D13G0573,evm.TU.Gh_D13G0574	Gh_D13G0573	intergenic	G	G T	G G	G T	11	8	0	14
D13	7851424	hmg2	evm.TU.Gh_D13G0573,evm.TU.Gh_D13G0574	Gh_D13G0573	intergenic	C	C T	C C	C T	14	11	0	16
D13	7851901	hmg2	evm.TU.Gh_D13G0573,evm.TU.Gh_D13G0574	Gh_D13G0573	intergenic	A	A G	A A	A G	23	25	0	33
D13	7851996	hmg2	evm.TU.Gh_D13G0573,evm.TU.Gh_D13G0574	Gh_D13G0573	intergenic	C	C T	C C	C T	22	23	0	39
D13	7852077	hmg2	evm.TU.Gh_D13G0573,evm.TU.Gh_D13G0574	Gh_D13G0573	intergenic	C	C T	C C	C T	23	30	0	44
D13	7852324	hmg2	evm.TU.Gh_D13G0573,evm.TU.Gh_D13G0574	Gh_D13G0573	intergenic	A	A G	A A	A G	30	35	0	61
D13	7852370	hmg2	evm.TU.Gh_D13G0573,evm.TU.Gh_D13G0574	Gh_D13G0573	intergenic	T	T C	T T	T C	31	26	0	66
D13	7852385	hmg2	evm.TU.Gh_D13G0573,evm.TU.Gh_D13G0574	Gh_D13G0573	intergenic	G	G T	G G	G T	31	28	0	71
D13	7852455	hmg2	evm.TU.Gh_D13G0573,evm.TU.Gh_D13G0574	Gh_D13G0573	intergenic	G	G A	G G	G A	36	40	0	77
D13	7852814	hmg2	evm.TU.Gh_D13G0573,evm.TU.Gh_D13G0574	Gh_D13G0573	intergenic	A	A G	A A	A G	24	43	0	58
D13	7852846	hmg2	evm.TU.Gh_D13G0573,evm.TU.Gh_D13G0574	Gh_D13G0573	intergenic	G	G A	G G	G A	26	42	0	56
D13	7852922	hmg2	evm.TU.Gh_D13G0573,evm.TU.Gh_D13G0574	Gh_D13G0573	intergenic	T	T C	T T	T C	17	41	0	45
D13	7853044	hmg2	evm.TU.Gh_D13G0573,evm.TU.Gh_D13G0574	Gh_D13G0573	intergenic	C	C T	C C	C T	17	25	0	32
D13	7853125	hmg2	evm.TU.Gh_D13G0573,evm.TU.Gh_D13G0574	Gh_D13G0573	intergenic	T	T A	T T	T A	10	12	0	16
D13	7853265	hmg2	evm.TU.Gh_D13G0573,evm.TU.Gh_D13G0574	Gh_D13G0573	intergenic	C	C T	C C	C T	4	4	0	7
D13	7853301	hmg2	evm.TU.Gh_D13G0573,evm.TU.Gh_D13G0574	Gh_D13G0573	intergenic	A	A C	A A	A C	5	3	0	5
D13	7853351	hmg2	evm.TU.Gh_D13G0573,evm.TU.Gh_D13G0574	Gh_D13G0573	intergenic	C	C T	C C	C T	11	13	0	9
D13	7853488	hmg2	evm.TU.Gh_D13G0573,evm.TU.Gh_D13G0574	Gh_D13G0573	intergenic	C	C T	C C	C T	23	27	0	31
D13	7853652	hmg2	evm.TU.Gh_D13G0573,evm.TU.Gh_D13G0574	Gh_D13G0573	intergenic	A	A G	A A	A G	24	27	0	57
D13	7853893	hmg2	evm.TU.Gh_D13G0573,evm.TU.Gh_D13G0574	Gh_D13G0573	intergenic	G	G A	G G	G A	13	13	0	25
D13	7853965	hmg2	evm.TU.Gh_D13G0573,evm.TU.Gh_D13G0574	Gh_D13G0573	intergenic	C	C T	C C	C T	9	9	0	10
D13	7854018	hmg2	evm.TU.Gh_D13G0573,evm.TU.Gh_D13G0574	Gh_D13G0573	intergenic	C	C T	C C	C T	8	6	0	6
D13	7854286	hmg2	evm.TU.Gh_D13G0573,evm.TU.Gh_D13G0574	Gh_D13G0573	intergenic	G	G A	G G	G A	2	1	0	7
D13	7854402	hmg2	evm.TU.Gh_D13G0573,evm.TU.Gh_D13G0574	Gh_D13G0573	intergenic	G	G A	G G	G A	3	4	0	10
D13	7854435	hmg2	evm.TU.Gh_D13G0573,evm.TU.Gh_D13G0574	Gh_D13G0573	intergenic	C	C T	C C	C T	4	5	0	11
D13	7861002	hmg2	evm.TU.Gh_D13G0573,evm.TU.Gh_D13G0574	Gh_D13G0573	intergenic	T	T C	T T	T C	21	28	0	42
D13	7864148	hmg2	evm.TU.Gh_D13G0573,evm.TU.Gh_D13G0574	Gh_D13G0573	intergenic	A	A T	A A	A T	2	2	0	1
D13	7864176	hmg2	evm.TU.Gh_D13G0573,evm.TU.Gh_D13G0574	Gh_D13G0573	intergenic	C	C T	C C	C T	2	2	0	1
D13	7866794	hmg2	evm.TU.Gh_D13G0573,evm.TU.Gh_D13G0574	Gh_D13G0573	intergenic	C	C T	C C	C T	7	7	0	45
D13	7867914	hmg2	evm.TU.Gh_D13G0573,evm.TU.Gh_D13G0574	Gh_D13G0573	intergenic	T	T A	T T	A A	3	0	1	0
D13	7868383	hmg2	evm.TU.Gh_D13G0573,evm.TU.Gh_D13G0574	Gh_D13G0573	intergenic	A	A G	A G	A A	0	13	2	11
D05	15156857	FPS	evm.TU.Gh_D05G1686,evm.TU.Gh_D05G1687	Gh_D05G1687	intergenic	T	T C	T T	T C	3	1	0	3
D05	15162460	FPS	evm.TU.Gh_D05G1686,evm.TU.Gh_D05G1687	Gh_D05G1687	intergenic	C	C A	C C	C A	25	26	0	60
D05	15163120	FPS	evm.TU.Gh_D05G1686,evm.TU.Gh_D05G1687	Gh_D05G1687	intergenic	A	A G	A A	A G	35	26	0	54
D05	15164981	FPS	evm.TU.Gh_D05G1686,evm.TU.Gh_D05G1687	Gh_D05G1687	intergenic	G	G A	G A	G G	14	52	20	48
D05	15169856	FPS	evm.TU.Gh_D05G1687	Gh_D05G1687	upstream	A	A G	A A	A G	13	19	0	42
A13	65138949	cad1-A	evm.TU.Gh_A13G1206,evm.TU.Gh_A13G1207	Gh_A13G1207	intergenic	G	G C	G G	G C	2	14	0	26
A13	65153912	cad1-A	evm.TU.Gh_A13G1206,evm.TU.Gh_A13G1207	Gh_A13G1207	intergenic	C	C T	T T	C C	0	4	9	0
A13	65158068	cad1-A	evm.TU.Gh_A13G1206,evm.TU.Gh_A13G1207	Gh_A13G1207	intergenic	C	C T	C T	T T	8	1	10	3
A13	65160055	cad1-A	evm.TU.Gh_A13G1206,evm.TU.Gh_A13G1207	Gh_A13G1207	intergenic	C	C T	T T	C T	23	11	24	5
A13	65160087	cad1-A	evm.TU.Gh_A13G1206,evm.TU.Gh_A13G1207	Gh_A13G1207	intergenic	C	C A	A A	C A	17	9	20	5
A13	65160093	cad1-A	evm.TU.Gh_A13G1206,evm.TU.Gh_A13G1207	Gh_A13G1207	intergenic	A	A T	A A	A T	7	15	1	25
A13	65160410	cad1-A	evm.TU.Gh_A13G1206,evm.TU.Gh_A13G1207	Gh_A13G1207	intergenic	A	A G	A G	G G	15	3	9	5
A13	65160413	cad1-A	evm.TU.Gh_A13G1206,evm.TU.Gh_A13G1207	Gh_A13G1207	intergenic	G	G A	G A	G G	1	16	4	11
A13	65189111	cad1-A	evm.TU.Gh_A13G1206,evm.TU.Gh_A13G1207	Gh_A13G1207	intergenic	T	T G	T T	T G	3	1	0	2
A13	65189264	cad1-A	evm.TU.Gh_A13G1206,evm.TU.Gh_A13G1207	Gh_A13G1207	intergenic	T	T G	T T	T G	3	4	0	6
A13	65219585	cad1-A	evm.TU.Gh_A13G1206,evm.TU.Gh_A13G1207	Gh_A13G1207	intergenic	C	C G	C G	G G	.	.	7	5
A13	65243760	cad1-A	evm.TU.Gh_A13G1206,evm.TU.Gh_A13G1207	Gh_A13G1207	intergenic	C	C T	C T	C C	2	8	3	11
A13	65243803	cad1-A	evm.TU.Gh_A13G1206,evm.TU.Gh_A13G1207	Gh_A13G1207	intergenic	A	A C	A C	A A	2	6	3	12
A13	65243848	cad1-A	evm.TU.Gh_A13G1206,evm.TU.Gh_A13G1207	Gh_A13G1207	intergenic	A	A G	A A	A G	3	8	2	12
A13	65255082	cad1-A	evm.TU.Gh_A13G1207,evm.TU.Gh_A13G1208	Gh_A13G1207	intergenic	G	G A	G A	G G	6	9	8	11
D13	46656771	cad1-A	evm.TU.Gh_D13G1502,evm.TU.Gh_D13G1503	Gh_D13G1503	intergenic	A	A G	A A	A G	2	14	0	16
D13	46662074	cad1-A	evm.TU.Gh_D13G1502,evm.TU.Gh_D13G1503	Gh_D13G1503	intergenic	A	A G	A A	A G	5	7	0	19
D13	46699966	cad1-A	evm.TU.Gh_D13G1503	Gh_D13G1503	synonymous SNV	C	C G	C C	C G	23	39	0	70
D13	46702296	cad1-A	evm.TU.Gh_D13G1503	Gh_D13G1503	downstream	T	T C	T T	T C	10	10	10	12
D13	46730495	cad1-A	evm.TU.Gh_D13G1503,evm.TU.Gh_D13G1504	Gh_D13G1503	intergenic	A	A G	A A	A G	14	9	0	20
D13	46745904	cad1-A	evm.TU.Gh_D13G1503,evm.TU.Gh_D13G1504	Gh_D13G1503	intergenic	G	G C	G G	G C	3	4	0	8
D13	46751610	cad1-A	evm.TU.Gh_D13G1503,evm.TU.Gh_D13G1504	Gh_D13G1503	intergenic	T	T G	T T	T G	7	20	5	25
D13	46751712	cad1-A	evm.TU.Gh_D13G1503,evm.TU.Gh_D13G1504	Gh_D13G1503	intergenic	C	C T	C C	C T	4	18	5	26
D13	46751715	cad1-A	evm.TU.Gh_D13G1503,evm.TU.Gh_D13G1504	Gh_D13G1503	intergenic	C	C T	C C	C T	4	18	5	28
D13	46751751	cad1-A	evm.TU.Gh_D13G1503,evm.TU.Gh_D13G1504	Gh_D13G1503	intergenic	A	A C	A A	A C	4	17	2	24
D13	46751897	cad1-A	evm.TU.Gh_D13G1503,evm.TU.Gh_D13G1504	Gh_D13G1503	intergenic	A	A T	A A	A T	2	9	2	7
D13	46753544	cad1-A	evm.TU.Gh_D13G1503,evm.TU.Gh_D13G1504	Gh_D13G1503	intergenic	G	G T	G G	G T	5	3	1	19
D13	46755799	cad1-A	evm.TU.Gh_D13G1503,evm.TU.Gh_D13G1504	Gh_D13G1503	intergenic	G	G T	G G	G T	34	19	0	50
D13	46758195	cad1-A	evm.TU.Gh_D13G1503,evm.TU.Gh_D13G1504	Gh_D13G1503	intergenic	T	T C	T T	T C	30	30	1	56
D13	46764615	cad1-A	evm.TU.Gh_D13G1503,evm.TU.Gh_D13G1504	Gh_D13G1503	intergenic	G	G A	G G	G A	17	26	0	43
scaffold504_A03	843	CYP706B1	NONE,evm.TU.Gh_A03G2006	Gh_A03G2006	intergenic	G	G A	G A	G G	1	11	6	19
scaffold504_A03	1550	CYP706B1	NONE,evm.TU.Gh_A03G2006	Gh_A03G2006	intergenic	C	C T	C T	T T	27	11	27	22
scaffold504_A03	1905	CYP706B1	NONE,evm.TU.Gh_A03G2006	Gh_A03G2006	intergenic	A	A G	A G	G G	31	11	24	13
scaffold504_A03	1911	CYP706B1	NONE,evm.TU.Gh_A03G2006	Gh_A03G2006	intergenic	G	G A	G A	A A	32	10	22	14
scaffold504_A03	7920	CYP706B1	NONE,evm.TU.Gh_A03G2006	Gh_A03G2006	intergenic	C	C T	C T	C C	3	4	5	2
scaffold504_A03	21562	CYP706B1	evm.TU.Gh_A03G2006,evm.TU.Gh_A03G2007	Gh_A03G2006	intergenic	C	C A	C C	C A	2	2	0	4
scaffold504_A03	23572	CYP706B1	evm.TU.Gh_A03G2006,evm.TU.Gh_A03G2007	Gh_A03G2006	intergenic	C	C T	C C	C T	3	4	0	10
scaffold504_A03	23619	CYP706B1	evm.TU.Gh_A03G2006,evm.TU.Gh_A03G2007	Gh_A03G2006	intergenic	G	G T	T T	G T	6	4	13	1
scaffold504_A03	23643	CYP706B1	evm.TU.Gh_A03G2006,evm.TU.Gh_A03G2007	Gh_A03G2006	intergenic	G	G A	A A	G A	6	5	13	3
scaffold504_A03	23783	CYP706B1	evm.TU.Gh_A03G2006,evm.TU.Gh_A03G2007	Gh_A03G2006	intergenic	T	T C	C C	T C	8	4	11	4
scaffold504_A03	23811	CYP706B1	evm.TU.Gh_A03G2006,evm.TU.Gh_A03G2007	Gh_A03G2006	intergenic	T	T C	T T	T C	3	7	1	14
scaffold504_A03	23892	CYP706B1	evm.TU.Gh_A03G2006,evm.TU.Gh_A03G2007	Gh_A03G2006	intergenic	G	G A	A A	G G	3	4	4	3
scaffold504_A03	23978	CYP706B1	evm.TU.Gh_A03G2006,evm.TU.Gh_A03G2007	Gh_A03G2006	intergenic	T	T C	T T	T C	3	3	2	2
scaffold504_A03	24197	CYP706B1	evm.TU.Gh_A03G2006,evm.TU.Gh_A03G2007	Gh_A03G2006	intergenic	G	G A	G A	G G	0	6	2	4
scaffold504_A03	24201	CYP706B1	evm.TU.Gh_A03G2006,evm.TU.Gh_A03G2007	Gh_A03G2006	intergenic	G	G A	G G	A A	5	1	2	4
scaffold504_A03	24268	CYP706B1	evm.TU.Gh_A03G2006,evm.TU.Gh_A03G2007	Gh_A03G2006	intergenic	A	A G	A G	A A	1	4	3	1
scaffold504_A03	24279	CYP706B1	evm.TU.Gh_A03G2006,evm.TU.Gh_A03G2007	Gh_A03G2006	intergenic	T	T A	A A	T T	1	3	3	0
A06	36686054	WRKY1	evm.TU.Gh_A06G0916,evm.TU.Gh_A06G0917	Gh_A06G0917	intergenic	A	A G	A A	A G	9	26	14	33
A06	36687948	WRKY1	evm.TU.Gh_A06G0916,evm.TU.Gh_A06G0917	Gh_A06G0917	intergenic	A	A G	A G	A A	1	6	4	3
A06	36687950	WRKY1	evm.TU.Gh_A06G0916,evm.TU.Gh_A06G0917	Gh_A06G0917	intergenic	A	A T	A T	A A	1	7	5	2
A06	36688359	WRKY1	evm.TU.Gh_A06G0916,evm.TU.Gh_A06G0917	Gh_A06G0917	intergenic	T	T C	T T	C C	3	4	0	4
A06	36688379	WRKY1	evm.TU.Gh_A06G0916,evm.TU.Gh_A06G0917	Gh_A06G0917	intergenic	C	C T	C C	T T	2	3	0	3
A06	36688826	WRKY1	evm.TU.Gh_A06G0916,evm.TU.Gh_A06G0917	Gh_A06G0917	intergenic	T	T C	C C	T T	0	1	4	1
D06	23989122	WRKY1	evm.TU.Gh_D06G1077,evm.TU.Gh_D06G1078	Gh_D06G1078	intergenic	G	G A	G G	A A	7	1	0	15
D06	23989252	WRKY1	evm.TU.Gh_D06G1077,evm.TU.Gh_D06G1078	Gh_D06G1078	intergenic	C	C T	T T	C T	4	4	11	1
D06	24012148	WRKY1	evm.TU.Gh_D06G1078,evm.TU.Gh_D06G1079	Gh_D06G1078	intergenic	T	T C	T T	C C	4	5	5	5
D06	24019782	WRKY1	evm.TU.Gh_D06G1078,evm.TU.Gh_D06G1079	Gh_D06G1078	intergenic	G	G A	A A	G G	0	57	46	0
D06	24021829	WRKY1	evm.TU.Gh_D06G1078,evm.TU.Gh_D06G1079	Gh_D06G1078	intergenic	G	G A	A A	G G	0	48	35	1
D06	24024551	WRKY1	evm.TU.Gh_D06G1078,evm.TU.Gh_D06G1079	Gh_D06G1078	intergenic	G	G A	G G	A A	39	0	0	29
D06	24027370	WRKY1	evm.TU.Gh_D06G1078,evm.TU.Gh_D06G1079	Gh_D06G1078	intergenic	T	T C	T T	T C	7	11	5	16
D06	24027428	WRKY1	evm.TU.Gh_D06G1078,evm.TU.Gh_D06G1079	Gh_D06G1078	intergenic	G	G A	G A	G G	8	10	7	14
D06	24028496	WRKY1	evm.TU.Gh_D06G1078,evm.TU.Gh_D06G1079	Gh_D06G1078	intergenic	T	T A	T T	A A	13	0	0	8
A12	84526865	GoPGF	evm.TU.Gh_A12G2171,evm.TU.Gh_A12G2172	Gh_A12G2172	intergenic	C	C T	C C	C T	13	10	0	31
A12	84528406	GoPGF	evm.TU.Gh_A12G2171,evm.TU.Gh_A12G2172	Gh_A12G2172	intergenic	A	A G	A A	A G	2	3	0	7
A12	84528430	GoPGF	evm.TU.Gh_A12G2171,evm.TU.Gh_A12G2172	Gh_A12G2172	intergenic	G	G T	G G	G T	2	3	0	7
A12	84528519	GoPGF	evm.TU.Gh_A12G2171,evm.TU.Gh_A12G2172	Gh_A12G2172	intergenic	G	G A	G G	G A	2	5	0	13
A12	84528521	GoPGF	evm.TU.Gh_A12G2171,evm.TU.Gh_A12G2172	Gh_A12G2172	intergenic	T	T G	T T	T G	2	5	0	13
A12	84531591	GoPGF	evm.TU.Gh_A12G2171,evm.TU.Gh_A12G2172	Gh_A12G2172	intergenic	A	A G	A A	A G	3	2	0	7
A12	84531871	GoPGF	evm.TU.Gh_A12G2171,evm.TU.Gh_A12G2172	Gh_A12G2172	intergenic	A	A G	A A	A G	6	6	0	16
A12	84532401	GoPGF	evm.TU.Gh_A12G2171,evm.TU.Gh_A12G2172	Gh_A12G2172	intergenic	C	C T	C C	C T	3	1	0	5
A12	84532780	GoPGF	evm.TU.Gh_A12G2171,evm.TU.Gh_A12G2172	Gh_A12G2172	intergenic	C	C A	C C	C A	5	3	0	26
A12	84532844	GoPGF	evm.TU.Gh_A12G2171,evm.TU.Gh_A12G2172	Gh_A12G2172	intergenic	A	A G	A A	G G	6	0	0	22
A12	84533047	GoPGF	evm.TU.Gh_A12G2171,evm.TU.Gh_A12G2172	Gh_A12G2172	intergenic	T	T C	T T	T C	4	1	0	8
A12	84533784	GoPGF	evm.TU.Gh_A12G2171,evm.TU.Gh_A12G2172	Gh_A12G2172	intergenic	C	C T	C T	C C	0	5	3	9
A12	84534527	GoPGF	evm.TU.Gh_A12G2171,evm.TU.Gh_A12G2172	Gh_A12G2172	intergenic	A	A G	A A	A G	5	5	0	29
A12	84534648	GoPGF	evm.TU.Gh_A12G2171,evm.TU.Gh_A12G2172	Gh_A12G2172	intergenic	A	A G	A A	A G	6	9	0	20
A12	84534769	GoPGF	evm.TU.Gh_A12G2171,evm.TU.Gh_A12G2172	Gh_A12G2172	intergenic	C	C T	C C	C T	7	10	1	27
A12	84534815	GoPGF	evm.TU.Gh_A12G2171,evm.TU.Gh_A12G2172	Gh_A12G2172	intergenic	A	A G	A A	A G	11	11	0	33
A12	84534916	GoPGF	evm.TU.Gh_A12G2171,evm.TU.Gh_A12G2172	Gh_A12G2172	intergenic	T	T C	T T	T C	15	16	0	36
A12	84535940	GoPGF	evm.TU.Gh_A12G2171,evm.TU.Gh_A12G2172	Gh_A12G2172	intergenic	T	T C	T T	T C	20	26	0	50
A12	84536135	GoPGF	evm.TU.Gh_A12G2171,evm.TU.Gh_A12G2172	Gh_A12G2172	intergenic	C	C T	C C	C T	13	27	0	48
A12	84536973	GoPGF	evm.TU.Gh_A12G2171,evm.TU.Gh_A12G2172	Gh_A12G2172	intergenic	C	C T	C C	C T	25	11	0	22
A12	84541393	GoPGF	evm.TU.Gh_A12G2171,evm.TU.Gh_A12G2172	Gh_A12G2172	intergenic	A	A T	A A	T T	3	1	0	4
A12	84541457	GoPGF	evm.TU.Gh_A12G2171,evm.TU.Gh_A12G2172	Gh_A12G2172	intergenic	G	G A	G G	G A	4	2	0	1
A12	84545112	GoPGF	evm.TU.Gh_A12G2171,evm.TU.Gh_A12G2172	Gh_A12G2172	intergenic	A	A C	A A	A C	4	3	0	5
A12	84546220	GoPGF	evm.TU.Gh_A12G2171,evm.TU.Gh_A12G2172	Gh_A12G2172	intergenic	A	A G	A A	A G	3	1	0	9
A12	84547579	GoPGF	evm.TU.Gh_A12G2171,evm.TU.Gh_A12G2172	Gh_A12G2172	intergenic	A	A C	A A	A C	4	4	0	12
A12	84547730	GoPGF	evm.TU.Gh_A12G2171,evm.TU.Gh_A12G2172	Gh_A12G2172	intergenic	G	G A	G G	G A	4	10	0	24
A12	84548037	GoPGF	evm.TU.Gh_A12G2171,evm.TU.Gh_A12G2172	Gh_A12G2172	intergenic	A	A C	A A	A C	2	2	0	28
A12	84548223	GoPGF	evm.TU.Gh_A12G2171,evm.TU.Gh_A12G2172	Gh_A12G2172	intergenic	A	A G	A A	A G	6	3	0	43
A12	84548589	GoPGF	evm.TU.Gh_A12G2171,evm.TU.Gh_A12G2172	Gh_A12G2172	intergenic	T	T C	T T	T C	9	9	0	33
A12	84548601	GoPGF	evm.TU.Gh_A12G2171,evm.TU.Gh_A12G2172	Gh_A12G2172	intergenic	G	G A	G G	G A	11	8	0	33
A12	84548684	GoPGF	evm.TU.Gh_A12G2171,evm.TU.Gh_A12G2172	Gh_A12G2172	intergenic	T	T C	T T	T C	10	9	0	25
A12	84548768	GoPGF	evm.TU.Gh_A12G2171,evm.TU.Gh_A12G2172	Gh_A12G2172	intergenic	C	C T	C C	C T	8	7	0	32
A12	84549144	GoPGF	evm.TU.Gh_A12G2171,evm.TU.Gh_A12G2172	Gh_A12G2172	intergenic	C	C T	C C	C T	7	13	0	29
A12	84549269	GoPGF	evm.TU.Gh_A12G2171,evm.TU.Gh_A12G2172	Gh_A12G2172	intergenic	T	T C	T T	T C	10	9	0	37
A12	84549465	GoPGF	evm.TU.Gh_A12G2171,evm.TU.Gh_A12G2172	Gh_A12G2172	intergenic	C	C T	C C	C T	8	7	0	31
A12	84549630	GoPGF	evm.TU.Gh_A12G2171,evm.TU.Gh_A12G2172	Gh_A12G2172	intergenic	A	A G	A A	A G	2	9	0	21
A12	84549666	GoPGF	evm.TU.Gh_A12G2171,evm.TU.Gh_A12G2172	Gh_A12G2172	intergenic	G	G A	G G	G A	5	9	0	21
A12	84549781	GoPGF	evm.TU.Gh_A12G2171,evm.TU.Gh_A12G2172	Gh_A12G2172	intergenic	C	C T	C C	C T	14	12	0	31
A12	84549788	GoPGF	evm.TU.Gh_A12G2171,evm.TU.Gh_A12G2172	Gh_A12G2172	intergenic	T	T C	T T	T C	13	12	0	30
A12	84549856	GoPGF	evm.TU.Gh_A12G2171,evm.TU.Gh_A12G2172	Gh_A12G2172	intergenic	T	T A	T T	T A	8	8	0	32
A12	84550029	GoPGF	evm.TU.Gh_A12G2171,evm.TU.Gh_A12G2172	Gh_A12G2172	intergenic	T	T C	T T	T C	14	5	0	30
A12	84550040	GoPGF	evm.TU.Gh_A12G2171,evm.TU.Gh_A12G2172	Gh_A12G2172	intergenic	A	A G	A A	A G	14	4	0	31
A12	84550162	GoPGF	evm.TU.Gh_A12G2171,evm.TU.Gh_A12G2172	Gh_A12G2172	intergenic	G	G A	G G	G A	5	6	0	20
A12	84550458	GoPGF	evm.TU.Gh_A12G2171,evm.TU.Gh_A12G2172	Gh_A12G2172	intergenic	G	G T	G G	G T	6	2	0	14
A12	84551053	GoPGF	evm.TU.Gh_A12G2171,evm.TU.Gh_A12G2172	Gh_A12G2172	intergenic	A	A C	A A	A C	3	5	0	15
A12	84551316	GoPGF	evm.TU.Gh_A12G2171,evm.TU.Gh_A12G2172	Gh_A12G2172	intergenic	T	T C	T T	T C	13	9	0	28
A12	84551518	GoPGF	evm.TU.Gh_A12G2171,evm.TU.Gh_A12G2172	Gh_A12G2172	intergenic	C	C T	C C	C T	12	5	0	29
A12	84551604	GoPGF	evm.TU.Gh_A12G2171,evm.TU.Gh_A12G2172	Gh_A12G2172	intergenic	T	T C	T T	T C	9	3	0	25
A12	84552250	GoPGF	evm.TU.Gh_A12G2171,evm.TU.Gh_A12G2172	Gh_A12G2172	intergenic	A	A G	A A	A G	4	8	0	28
A12	84552367	GoPGF	evm.TU.Gh_A12G2171,evm.TU.Gh_A12G2172	Gh_A12G2172	intergenic	A	A G	A A	A G	10	4	0	22
A12	84552387	GoPGF	evm.TU.Gh_A12G2171,evm.TU.Gh_A12G2172	Gh_A12G2172	intergenic	A	A G	A A	A G	10	5	0	20
A12	84552997	GoPGF	evm.TU.Gh_A12G2171,evm.TU.Gh_A12G2172	Gh_A12G2172	intergenic	G	G A	G G	G A	8	6	0	25
A12	84554018	GoPGF	evm.TU.Gh_A12G2172	Gh_A12G2172	upstream	A	A C	A A	A C	10	5	0	22
A12	84554146	GoPGF	evm.TU.Gh_A12G2172	Gh_A12G2172	upstream	G	G C	G G	G C	9	5	0	14
A12	84554631	GoPGF	evm.TU.Gh_A12G2172	Gh_A12G2172	upstream	C	C G	C G	C C	3	32	7	31
A12	84555119	GoPGF	evm.TU.Gh_A12G2172	Gh_A12G2172	Non-synonymous SNV	C	CT	CC	CT	15	8	0	33
A12	84555762	GoPGF	evm.TU.Gh_A12G2172	Gh_A12G2172	Non-synonymous SNV	T	TC	TT	TC	32	11	0	40
A12	84556209	GoPGF	evm.TU.Gh_A12G2172	Gh_A12G2172	synonymous SNV	T	T C	T T	T C	14	22	0	89
A12	84557985	GoPGF	evm.TU.Gh_A12G2172,evm.TU.Gh_A12G2173	Gh_A12G2172	intergenic	T	T C	T T	T C	2	2	0	4
A12	84558058	GoPGF	evm.TU.Gh_A12G2172,evm.TU.Gh_A12G2173	Gh_A12G2172	intergenic	A	A G	A A	A G	3	2	0	3
A12	84559105	GoPGF	evm.TU.Gh_A12G2172,evm.TU.Gh_A12G2173	Gh_A12G2172	intergenic	C	C T	C C	C T	7	9	0	27
A12	84559333	GoPGF	evm.TU.Gh_A12G2172,evm.TU.Gh_A12G2173	Gh_A12G2172	intergenic	A	A C	A A	A C	4	4	0	16
D12	56567908	GoPGF	evm.TU.Gh_D12G2350,evm.TU.Gh_D12G2351	Gh_D12G2351	intergenic	C	C T	C C	C T	10	38	6	24
D12	56567956	GoPGF	evm.TU.Gh_D12G2350,evm.TU.Gh_D12G2351	Gh_D12G2351	intergenic	C	C T	C T	C C	1	35	3	12
D12	56568007	GoPGF	evm.TU.Gh_D12G2350,evm.TU.Gh_D12G2351	Gh_D12G2351	intergenic	A	A G	A A	A G	6	20	2	10
D12	56568008	GoPGF	evm.TU.Gh_D12G2350,evm.TU.Gh_D12G2351	Gh_D12G2351	intergenic	C	C T	C T	C C	4	20	4	9
D12	56568040	GoPGF	evm.TU.Gh_D12G2350,evm.TU.Gh_D12G2351	Gh_D12G2351	intergenic	A	A G	A G	A A	5	5	4	5
D12	56568202	GoPGF	evm.TU.Gh_D12G2350,evm.TU.Gh_D12G2351	Gh_D12G2351	intergenic	A	A T	A T	A A	1	10	5	9
D12	56568234	GoPGF	evm.TU.Gh_D12G2350,evm.TU.Gh_D12G2351	Gh_D12G2351	intergenic	C	C T	C C	C T	4	8	3	11
D12	56568293	GoPGF	evm.TU.Gh_D12G2350,evm.TU.Gh_D12G2351	Gh_D12G2351	intergenic	A	A C	A A	A C	3	3	2	7
D12	56568299	GoPGF	evm.TU.Gh_D12G2350,evm.TU.Gh_D12G2351	Gh_D12G2351	intergenic	C	C A	C A	C C	2	8	5	14
D12	56568317	GoPGF	evm.TU.Gh_D12G2350,evm.TU.Gh_D12G2351	Gh_D12G2351	intergenic	C	C T	C C	C T	3	8	2	17
D12	56568334	GoPGF	evm.TU.Gh_D12G2350,evm.TU.Gh_D12G2351	Gh_D12G2351	intergenic	G	G A	G A	G G	1	8	4	12
D12	56568635	GoPGF	evm.TU.Gh_D12G2350,evm.TU.Gh_D12G2351	Gh_D12G2351	intergenic	C	C T	C C	C T	6	25	1	8
D12	56568673	GoPGF	evm.TU.Gh_D12G2350,evm.TU.Gh_D12G2351	Gh_D12G2351	intergenic	G	G A	G A	A A	36	9	.	.
D12	56568772	GoPGF	evm.TU.Gh_D12G2350,evm.TU.Gh_D12G2351	Gh_D12G2351	intergenic	C	C T	C T	C C	2	30	3	21
D12	56568853	GoPGF	evm.TU.Gh_D12G2350,evm.TU.Gh_D12G2351	Gh_D12G2351	intergenic	T	T A	T T	T A	27	14	9	11
D12	56569919	GoPGF	evm.TU.Gh_D12G2350,evm.TU.Gh_D12G2351	Gh_D12G2351	intergenic	G	G A	G G	G A	16	59	12	46
D12	56569949	GoPGF	evm.TU.Gh_D12G2350,evm.TU.Gh_D12G2351	Gh_D12G2351	intergenic	A	A T	A A	A T	10	54	0	47
D12	56570122	GoPGF	evm.TU.Gh_D12G2350,evm.TU.Gh_D12G2351	Gh_D12G2351	intergenic	C	C A	C C	C A	14	54	11	33
D12	56570123	GoPGF	evm.TU.Gh_D12G2350,evm.TU.Gh_D12G2351	Gh_D12G2351	intergenic	A	A C	A A	A C	9	57	5	41
D12	56570159	GoPGF	evm.TU.Gh_D12G2350,evm.TU.Gh_D12G2351	Gh_D12G2351	intergenic	A	A T	A A	A T	13	41	7	26
D12	56628480	GoPGF	evm.TU.Gh_D12G2350,evm.TU.Gh_D12G2351	Gh_D12G2351	intergenic	C	C A	C C	A A	4	0	0	3
D12	56628645	GoPGF	evm.TU.Gh_D12G2350,evm.TU.Gh_D12G2351	Gh_D12G2351	intergenic	A	A G	A A	A G	2	2	0	7
D12	56629885	GoPGF	evm.TU.Gh_D12G2350,evm.TU.Gh_D12G2351	Gh_D12G2351	intergenic	T	T C	T T	C C	8	0	0	20
D12	56629934	GoPGF	evm.TU.Gh_D12G2350,evm.TU.Gh_D12G2351	Gh_D12G2351	intergenic	T	T C	T T	C C	9	0	0	25
D12	56629980	GoPGF	evm.TU.Gh_D12G2350,evm.TU.Gh_D12G2351	Gh_D12G2351	intergenic	T	T A	T T	A A	12	0	0	21
D12	56630245	GoPGF	evm.TU.Gh_D12G2350,evm.TU.Gh_D12G2351	Gh_D12G2351	intergenic	A	A G	A A	G G	12	0	0	22
D12	56631298	GoPGF	evm.TU.Gh_D12G2350,evm.TU.Gh_D12G2351	Gh_D12G2351	intergenic	C	C T	C C	C T	12	10	0	43
D12	56631619	GoPGF	evm.TU.Gh_D12G2350,evm.TU.Gh_D12G2351	Gh_D12G2351	intergenic	A	A G	A A	G G	25	0	0	45
D12	56631811	GoPGF	evm.TU.Gh_D12G2350,evm.TU.Gh_D12G2351	Gh_D12G2351	intergenic	A	A G	A A	G G	20	0	0	25
D12	56631862	GoPGF	evm.TU.Gh_D12G2350,evm.TU.Gh_D12G2351	Gh_D12G2351	intergenic	A	A C	A A	C C	14	0	0	23
D12	56631878	GoPGF	evm.TU.Gh_D12G2350,evm.TU.Gh_D12G2351	Gh_D12G2351	intergenic	T	T C	T T	C C	14	0	0	22
D12	56631904	GoPGF	evm.TU.Gh_D12G2350,evm.TU.Gh_D12G2351	Gh_D12G2351	intergenic	T	T C	T T	C C	13	0	0	25
D12	56631936	GoPGF	evm.TU.Gh_D12G2350,evm.TU.Gh_D12G2351	Gh_D12G2351	intergenic	T	T C	T T	C C	13	0	0	21
D12	56632111	GoPGF	evm.TU.Gh_D12G2350,evm.TU.Gh_D12G2351	Gh_D12G2351	intergenic	C	C T	C C	T T	23	0	0	43
D12	56632320	GoPGF	evm.TU.Gh_D12G2350,evm.TU.Gh_D12G2351	Gh_D12G2351	intergenic	A	A G	A A	G G	30	0	0	40
D12	56632565	GoPGF	evm.TU.Gh_D12G2350,evm.TU.Gh_D12G2351	Gh_D12G2351	intergenic	G	G A	G G	G A	11	11	0	30
D12	56632578	GoPGF	evm.TU.Gh_D12G2350,evm.TU.Gh_D12G2351	Gh_D12G2351	intergenic	A	A G	A A	G G	23	0	0	29
D12	56632848	GoPGF	evm.TU.Gh_D12G2350,evm.TU.Gh_D12G2351	Gh_D12G2351	intergenic	C	C T	C C	T T	17	1	0	25
D12	56632937	GoPGF	evm.TU.Gh_D12G2350,evm.TU.Gh_D12G2351	Gh_D12G2351	intergenic	A	A G	A A	G G	22	0	0	23
D12	56633164	GoPGF	evm.TU.Gh_D12G2350,evm.TU.Gh_D12G2351	Gh_D12G2351	intergenic	A	A G	A A	G G	23	0	0	26
D12	56633444	GoPGF	evm.TU.Gh_D12G2350,evm.TU.Gh_D12G2351	Gh_D12G2351	intergenic	C	C T	C C	C T	6	11	0	28
D12	56633465	GoPGF	evm.TU.Gh_D12G2350,evm.TU.Gh_D12G2351	Gh_D12G2351	intergenic	G	G C	G G	G C	8	10	0	29
D12	56633468	GoPGF	evm.TU.Gh_D12G2350,evm.TU.Gh_D12G2351	Gh_D12G2351	intergenic	C	C T	C C	C T	8	9	0	28
D12	56633614	GoPGF	evm.TU.Gh_D12G2350,evm.TU.Gh_D12G2351	Gh_D12G2351	intergenic	C	C T	C C	T T	24	0	0	34
D12	56633736	GoPGF	evm.TU.Gh_D12G2350,evm.TU.Gh_D12G2351	Gh_D12G2351	intergenic	T	T C	T T	C C	27	0	0	38
D12	56633843	GoPGF	evm.TU.Gh_D12G2350,evm.TU.Gh_D12G2351	Gh_D12G2351	intergenic	C	C A	C C	A A	25	0	0	29
D12	56633999	GoPGF	evm.TU.Gh_D12G2350,evm.TU.Gh_D12G2351	Gh_D12G2351	intergenic	A	A G	A A	A G	17	13	0	34
D12	56634004	GoPGF	evm.TU.Gh_D12G2350,evm.TU.Gh_D12G2351	Gh_D12G2351	intergenic	A	A G	A A	A G	19	13	0	34
D12	56634070	GoPGF	evm.TU.Gh_D12G2350,evm.TU.Gh_D12G2351	Gh_D12G2351	intergenic	C	C T	C C	C T	14	12	0	29
D12	56634124	GoPGF	evm.TU.Gh_D12G2350,evm.TU.Gh_D12G2351	Gh_D12G2351	intergenic	T	T C	T T	C C	23	0	0	37
D12	56634192	GoPGF	evm.TU.Gh_D12G2350,evm.TU.Gh_D12G2351	Gh_D12G2351	intergenic	G	G A	G G	A A	19	0	0	41
D12	56634324	GoPGF	evm.TU.Gh_D12G2350,evm.TU.Gh_D12G2351	Gh_D12G2351	intergenic	T	T C	T T	C C	22	0	0	51
D12	56634629	GoPGF	evm.TU.Gh_D12G2350,evm.TU.Gh_D12G2351	Gh_D12G2351	intergenic	A	A C	A A	C C	28	0	0	55
D12	56634738	GoPGF	evm.TU.Gh_D12G2350,evm.TU.Gh_D12G2351	Gh_D12G2351	intergenic	A	A G	A A	A G	13	19	0	52
D12	56634762	GoPGF	evm.TU.Gh_D12G2350,evm.TU.Gh_D12G2351	Gh_D12G2351	intergenic	G	G A	G G	G A	21	15	1	48
D12	56634850	GoPGF	evm.TU.Gh_D12G2350,evm.TU.Gh_D12G2351	Gh_D12G2351	intergenic	A	A G	A A	A G	13	11	0	41
D12	56635411	GoPGF	evm.TU.Gh_D12G2350,evm.TU.Gh_D12G2351	Gh_D12G2351	intergenic	A	A G	A A	A G	2	1	0	13
D12	56635450	GoPGF	evm.TU.Gh_D12G2350,evm.TU.Gh_D12G2351	Gh_D12G2351	intergenic	G	G T	G G	G T	3	4	0	15
D12	56635624	GoPGF	evm.TU.Gh_D12G2350,evm.TU.Gh_D12G2351	Gh_D12G2351	intergenic	C	C T	C C	T T	13	0	0	18
D12	56635635	GoPGF	evm.TU.Gh_D12G2350,evm.TU.Gh_D12G2351	Gh_D12G2351	intergenic	G	G T	G G	T T	12	0	0	17
D12	56635666	GoPGF	evm.TU.Gh_D12G2350,evm.TU.Gh_D12G2351	Gh_D12G2351	intergenic	T	T C	T T	C C	10	0	0	22
D12	56636238	GoPGF	evm.TU.Gh_D12G2350,evm.TU.Gh_D12G2351	Gh_D12G2351	intergenic	A	A G	A A	G G	15	0	0	34
D12	56636375	GoPGF	evm.TU.Gh_D12G2350,evm.TU.Gh_D12G2351	Gh_D12G2351	intergenic	T	T C	T T	C C	23	0	0	35
D12	56636385	GoPGF	evm.TU.Gh_D12G2350,evm.TU.Gh_D12G2351	Gh_D12G2351	intergenic	C	C T	C C	T T	24	0	0	37
D12	56637304	GoPGF	evm.TU.Gh_D12G2350,evm.TU.Gh_D12G2351	Gh_D12G2351	intergenic	T	T C	T T	T C	13	10	0	32
D12	56637314	GoPGF	evm.TU.Gh_D12G2350,evm.TU.Gh_D12G2351	Gh_D12G2351	intergenic	T	T C	T T	C C	21	0	0	29
D12	56637381	GoPGF	evm.TU.Gh_D12G2350,evm.TU.Gh_D12G2351	Gh_D12G2351	intergenic	C	C A	C C	C A	11	12	0	31
D12	56637675	GoPGF	evm.TU.Gh_D12G2350,evm.TU.Gh_D12G2351	Gh_D12G2351	intergenic	T	T G	T T	G G	15	0	0	39
D12	56637769	GoPGF	evm.TU.Gh_D12G2350,evm.TU.Gh_D12G2351	Gh_D12G2351	intergenic	T	T C	T T	C C	17	0	0	36
D12	56638177	GoPGF	evm.TU.Gh_D12G2350,evm.TU.Gh_D12G2351	Gh_D12G2351	intergenic	A	A G	A A	G G	9	0	0	43
D12	56638186	GoPGF	evm.TU.Gh_D12G2350,evm.TU.Gh_D12G2351	Gh_D12G2351	intergenic	A	A G	A A	G G	9	0	0	42
D12	56638326	GoPGF	evm.TU.Gh_D12G2350,evm.TU.Gh_D12G2351	Gh_D12G2351	intergenic	C	C T	C C	C T	3	4	0	36
D12	56638923	GoPGF	evm.TU.Gh_D12G2350,evm.TU.Gh_D12G2351	Gh_D12G2351	intergenic	T	T C	T T	C C	20	0	0	37
D12	56639641	GoPGF	evm.TU.Gh_D12G2350,evm.TU.Gh_D12G2351	Gh_D12G2351	intergenic	C	C T	C C	C T	16	15	0	50
D12	56639891	GoPGF	evm.TU.Gh_D12G2350,evm.TU.Gh_D12G2351	Gh_D12G2351	intergenic	T	T C	T T	C C	16	0	0	26
D12	56640048	GoPGF	evm.TU.Gh_D12G2350,evm.TU.Gh_D12G2351	Gh_D12G2351	intergenic	C	C T	C C	T T	7	0	0	16
D12	56640271	GoPGF	evm.TU.Gh_D12G2350,evm.TU.Gh_D12G2351	Gh_D12G2351	intergenic	T	T C	T T	C C	8	0	0	18
D12	56640304	GoPGF	evm.TU.Gh_D12G2350,evm.TU.Gh_D12G2351	Gh_D12G2351	intergenic	C	C G	C C	C G	6	5	0	21
D12	56640512	GoPGF	evm.TU.Gh_D12G2350,evm.TU.Gh_D12G2351	Gh_D12G2351	intergenic	A	A C	A A	C C	18	0	0	39
D12	56641214	GoPGF	evm.TU.Gh_D12G2350,evm.TU.Gh_D12G2351	Gh_D12G2351	intergenic	A	A G	A A	G G	28	0	0	39
D12	56641231	GoPGF	evm.TU.Gh_D12G2350,evm.TU.Gh_D12G2351	Gh_D12G2351	intergenic	G	G T	G G	G T	15	10	0	36
D12	56641289	GoPGF	evm.TU.Gh_D12G2350,evm.TU.Gh_D12G2351	Gh_D12G2351	intergenic	A	A C	A A	A C	10	12	0	38
D12	56641910	GoPGF	evm.TU.Gh_D12G2351	Gh_D12G2351	upstream	G	G A	G G	A A	28	0	0	17
D12	56644566	GoPGF	evm.TU.Gh_D12G2351	Gh_D12G2351	downstream	G	G C	G G	C C	14	0	0	19
D12	56644575	GoPGF	evm.TU.Gh_D12G2351	Gh_D12G2351	downstream	G	G A	G G	A A	17	0	0	19
D12	56644991	GoPGF	evm.TU.Gh_D12G2351	Gh_D12G2351	downstream	C	C T	C C	C T	11	7	0	21
D12	56645435	GoPGF	evm.TU.Gh_D12G2351,evm.TU.Gh_D12G2352	Gh_D12G2351	intergenic	G	G A	G G	G A	8	5	0	16
D12	56645578	GoPGF	evm.TU.Gh_D12G2351,evm.TU.Gh_D12G2352	Gh_D12G2351	intergenic	C	C T	C C	T T	9	0	0	17
D12	56645844	GoPGF	evm.TU.Gh_D12G2351,evm.TU.Gh_D12G2352	Gh_D12G2351	intergenic	G	G C	G G	G C	15	12	0	27
D12	56645958	GoPGF	evm.TU.Gh_D12G2351,evm.TU.Gh_D12G2352	Gh_D12G2351	intergenic	T	T C	T T	C C	37	0	0	50
D12	56646155	GoPGF	evm.TU.Gh_D12G2351,evm.TU.Gh_D12G2352	Gh_D12G2351	intergenic	G	G A	G G	G A	20	20	0	60
D12	56646235	GoPGF	evm.TU.Gh_D12G2351,evm.TU.Gh_D12G2352	Gh_D12G2351	intergenic	A	A G	A A	A G	22	14	0	50
D12	56646280	GoPGF	evm.TU.Gh_D12G2351,evm.TU.Gh_D12G2352	Gh_D12G2351	intergenic	G	G A	G G	A A	36	0	0	44
D12	56646305	GoPGF	evm.TU.Gh_D12G2351,evm.TU.Gh_D12G2352	Gh_D12G2351	intergenic	A	A G	A A	G G	42	0	0	45
D12	56646337	GoPGF	evm.TU.Gh_D12G2351,evm.TU.Gh_D12G2352	Gh_D12G2351	intergenic	G	G A	G G	G A	22	17	0	38
D12	56646421	GoPGF	evm.TU.Gh_D12G2351,evm.TU.Gh_D12G2352	Gh_D12G2351	intergenic	C	C T	C C	C T	13	12	0	34
D12	56646688	GoPGF	evm.TU.Gh_D12G2351,evm.TU.Gh_D12G2352	Gh_D12G2351	intergenic	A	A T	A A	T T	23	0	0	31
D12	56646718	GoPGF	evm.TU.Gh_D12G2351,evm.TU.Gh_D12G2352	Gh_D12G2351	intergenic	A	A T	A A	T T	28	0	0	29
D12	56646810	GoPGF	evm.TU.Gh_D12G2351,evm.TU.Gh_D12G2352	Gh_D12G2351	intergenic	G	G A	G G	A A	40	0	0	33
D12	56647066	GoPGF	evm.TU.Gh_D12G2351,evm.TU.Gh_D12G2352	Gh_D12G2351	intergenic	A	A G	A A	G G	25	0	0	25
D12	56647420	GoPGF	evm.TU.Gh_D12G2351,evm.TU.Gh_D12G2352	Gh_D12G2351	intergenic	T	T C	T T	C C	7	0	0	4
D12	56647733	GoPGF	evm.TU.Gh_D12G2351,evm.TU.Gh_D12G2352	Gh_D12G2351	intergenic	C	C A	C C	C A	4	4	0	7
D12	56647999	GoPGF	evm.TU.Gh_D12G2351,evm.TU.Gh_D12G2352	Gh_D12G2351	intergenic	G	G A	G G	A A	9	0	0	14
D12	56648060	GoPGF	evm.TU.Gh_D12G2351,evm.TU.Gh_D12G2352	Gh_D12G2351	intergenic	G	G A	G G	G A	6	8	0	16
D12	56648158	GoPGF	evm.TU.Gh_D12G2351,evm.TU.Gh_D12G2352	Gh_D12G2351	intergenic	A	A G	A A	G G	25	0	0	27
D12	56648349	GoPGF	evm.TU.Gh_D12G2351,evm.TU.Gh_D12G2352	Gh_D12G2351	intergenic	G	G A	G G	A A	37	0	0	44
D12	56649074	GoPGF	evm.TU.Gh_D12G2351,evm.TU.Gh_D12G2352	Gh_D12G2351	intergenic	G	G A	G G	A A	10	0	0	7
D12	56649139	GoPGF	evm.TU.Gh_D12G2351,evm.TU.Gh_D12G2352	Gh_D12G2351	intergenic	A	A G	A A	G G	14	0	0	9
D12	56649243	GoPGF	evm.TU.Gh_D12G2351,evm.TU.Gh_D12G2352	Gh_D12G2351	intergenic	G	G A	G G	G A	11	3	0	12
D12	56649544	GoPGF	evm.TU.Gh_D12G2351,evm.TU.Gh_D12G2352	Gh_D12G2351	intergenic	T	T A	T T	T A	7	6	0	19
D12	56650055	GoPGF	evm.TU.Gh_D12G2351,evm.TU.Gh_D12G2352	Gh_D12G2351	intergenic	A	A G	A A	G G	18	0	0	25
D12	56650117	GoPGF	evm.TU.Gh_D12G2351,evm.TU.Gh_D12G2352	Gh_D12G2351	intergenic	T	T A	T T	T A	15	13	0	27
D12	56650803	GoPGF	evm.TU.Gh_D12G2351,evm.TU.Gh_D12G2352	Gh_D12G2351	intergenic	C	C T	C C	T T	34	0	0	39
D12	56651438	GoPGF	evm.TU.Gh_D12G2351,evm.TU.Gh_D12G2352	Gh_D12G2351	intergenic	G	G A	G G	G A	10	12	0	17
D12	56651506	GoPGF	evm.TU.Gh_D12G2351,evm.TU.Gh_D12G2352	Gh_D12G2351	intergenic	C	C T	C C	C T	5	11	0	19
D12	56651547	GoPGF	evm.TU.Gh_D12G2351,evm.TU.Gh_D12G2352	Gh_D12G2351	intergenic	A	A C	A A	C C	19	0	0	22
D12	56651863	GoPGF	evm.TU.Gh_D12G2351,evm.TU.Gh_D12G2352	Gh_D12G2351	intergenic	T	T C	T T	C C	20	0	0	21
D12	56652138	GoPGF	evm.TU.Gh_D12G2351,evm.TU.Gh_D12G2352	Gh_D12G2351	intergenic	C	C T	C C	T T	22	0	0	26
D12	56652276	GoPGF	evm.TU.Gh_D12G2351,evm.TU.Gh_D12G2352	Gh_D12G2351	intergenic	A	A G	A A	G G	28	0	0	24
D12	56652346	GoPGF	evm.TU.Gh_D12G2351,evm.TU.Gh_D12G2352	Gh_D12G2351	intergenic	G	G A	G G	A A	26	0	0	29
D12	56652778	GoPGF	evm.TU.Gh_D12G2351,evm.TU.Gh_D12G2352	Gh_D12G2351	intergenic	C	C T	C C	C T	9	6	0	18
D12	56653060	GoPGF	evm.TU.Gh_D12G2351,evm.TU.Gh_D12G2352	Gh_D12G2351	intergenic	G	G A	G G	A A	31	0	0	33
D12	56653166	GoPGF	evm.TU.Gh_D12G2351,evm.TU.Gh_D12G2352	Gh_D12G2351	intergenic	T	T C	T T	C C	26	0	0	31
D12	56653371	GoPGF	evm.TU.Gh_D12G2351,evm.TU.Gh_D12G2352	Gh_D12G2351	intergenic	A	A T	A A	A T	6	10	0	10
D12	56653533	GoPGF	evm.TU.Gh_D12G2351,evm.TU.Gh_D12G2352	Gh_D12G2351	intergenic	A	A C	A A	C C	12	0	0	10
D12	56653617	GoPGF	evm.TU.Gh_D12G2351,evm.TU.Gh_D12G2352	Gh_D12G2351	intergenic	C	C G	C C	C G	4	8	0	11
D12	56654057	GoPGF	evm.TU.Gh_D12G2351,evm.TU.Gh_D12G2352	Gh_D12G2351	intergenic	C	C T	C C	T T	23	0	0	22
D12	56654355	GoPGF	evm.TU.Gh_D12G2351,evm.TU.Gh_D12G2352	Gh_D12G2351	intergenic	T	T C	T T	C C	15	0	0	11
D12	56654427	GoPGF	evm.TU.Gh_D12G2351,evm.TU.Gh_D12G2352	Gh_D12G2351	intergenic	A	A G	A A	G G	13	0	0	14
D12	56654510	GoPGF	evm.TU.Gh_D12G2351,evm.TU.Gh_D12G2352	Gh_D12G2351	intergenic	G	G T	G G	T T	10	0	0	20
D12	56654723	GoPGF	evm.TU.Gh_D12G2351,evm.TU.Gh_D12G2352	Gh_D12G2351	intergenic	T	T C	T T	C C	8	0	0	8
D12	56655065	GoPGF	evm.TU.Gh_D12G2351,evm.TU.Gh_D12G2352	Gh_D12G2351	intergenic	A	A C	A A	C C	7	0	0	9
D12	56655066	GoPGF	evm.TU.Gh_D12G2351,evm.TU.Gh_D12G2352	Gh_D12G2351	intergenic	G	G A	G G	A A	7	0	0	9
D12	56655176	GoPGF	evm.TU.Gh_D12G2351,evm.TU.Gh_D12G2352	Gh_D12G2351	intergenic	A	A G	A A	G G	9	0	0	8
D12	56655292	GoPGF	evm.TU.Gh_D12G2351,evm.TU.Gh_D12G2352	Gh_D12G2351	intergenic	C	C T	C C	T T	6	0	0	6
D12	56655305	GoPGF	evm.TU.Gh_D12G2351,evm.TU.Gh_D12G2352	Gh_D12G2351	intergenic	A	A G	A A	A G	2	3	0	9
D12	56655515	GoPGF	evm.TU.Gh_D12G2351,evm.TU.Gh_D12G2352	Gh_D12G2351	intergenic	A	A T	A A	T T	12	0	0	21
D12	56655522	GoPGF	evm.TU.Gh_D12G2351,evm.TU.Gh_D12G2352	Gh_D12G2351	intergenic	G	G A	G G	A A	13	0	0	20
D12	56655565	GoPGF	evm.TU.Gh_D12G2351,evm.TU.Gh_D12G2352	Gh_D12G2351	intergenic	T	T A	T T	T A	4	13	0	19
D12	56655815	GoPGF	evm.TU.Gh_D12G2351,evm.TU.Gh_D12G2352	Gh_D12G2351	intergenic	G	G C	G G	G C	8	11	0	33
D12	56655907	GoPGF	evm.TU.Gh_D12G2351,evm.TU.Gh_D12G2352	Gh_D12G2351	intergenic	G	G T	G G	T T	20	0	0	32
D12	56656001	GoPGF	evm.TU.Gh_D12G2351,evm.TU.Gh_D12G2352	Gh_D12G2351	intergenic	C	C T	C C	C T	10	12	0	29
D12	56656313	GoPGF	evm.TU.Gh_D12G2351,evm.TU.Gh_D12G2352	Gh_D12G2351	intergenic	C	C T	C C	T T	14	0	0	20
D12	56656348	GoPGF	evm.TU.Gh_D12G2351,evm.TU.Gh_D12G2352	Gh_D12G2351	intergenic	A	A G	A A	A G	7	4	0	16
D12	56656351	GoPGF	evm.TU.Gh_D12G2351,evm.TU.Gh_D12G2352	Gh_D12G2351	intergenic	G	G A	G G	G A	7	3	0	16
D12	56656586	GoPGF	evm.TU.Gh_D12G2351,evm.TU.Gh_D12G2352	Gh_D12G2351	intergenic	A	A G	A A	A G	7	11	0	15
D12	56656921	GoPGF	evm.TU.Gh_D12G2351,evm.TU.Gh_D12G2352	Gh_D12G2351	intergenic	A	A G	A A	A G	2	2	0	7

## Sheet: D Indels Coker 312(W)
D. The Indels in all chosen genes of Coker 312 and Coker 312W
Chrom	Pos	Gene	Gene No.	Gene	AnnoPos	Ref	Coker312.Genotype	Coker312.QUAL	Coker312.Depth	Coker312W.Genotype	Coker312W.QUAL	Coker312W.Depth
A01	9745805	TPS1	Gh_A01G0555	evm.TU.Gh_A01G0555(dist=33683),evm.TU.Gh_A01G0556(dist=23292)	intergenic	ATTTT	ATTTTT ATTTTT	46.6	18 15	-	-	-
A09	1881771	TPS2	Gh_A09G0078	evm.TU.Gh_A09G0077(dist=1257),evm.TU.Gh_A09G0078(dist=31270)	intergenic	CTTTTTTT	-	-	-	CTTTTTTTT CTTTTTTTT	98.5	0 26
A09	1882956	TPS2	Gh_A09G0078	evm.TU.Gh_A09G0077(dist=2439),evm.TU.Gh_A09G0078(dist=30086)	intergenic	AGGCGGC	-	-	-	AGGC AGGC	214	0 39
A09	1883623	TPS2	Gh_A09G0078	evm.TU.Gh_A09G0077(dist=3105),evm.TU.Gh_A09G0078(dist=29421)	intergenic	CTTTT	-	-	-	CTT CTT	214	0 40
A09	1884077	TPS2	Gh_A09G0078	evm.TU.Gh_A09G0077(dist=3557),evm.TU.Gh_A09G0078(dist=28970)	intergenic	TC	-	-	-	T T	214	0 43
A09	1890081	TPS2	Gh_A09G0078	evm.TU.Gh_A09G0077(dist=9565),evm.TU.Gh_A09G0078(dist=22962)	intergenic	GTTTTT	-	-	-	GTTTT GTTTT	154	0 25
A09	1890365	TPS2	Gh_A09G0078	evm.TU.Gh_A09G0077(dist=9846),evm.TU.Gh_A09G0078(dist=22681)	intergenic	ACC	-	-	-	ACCC ACCC	214	0 42
A09	1891244	TPS2	Gh_A09G0078	evm.TU.Gh_A09G0077(dist=10727),evm.TU.Gh_A09G0078(dist=21800)	intergenic	ATTTT	-	-	-	ATTT ATTT	214	0 52
A09	1894342	TPS2	Gh_A09G0078	evm.TU.Gh_A09G0077(dist=13824),evm.TU.Gh_A09G0078(dist=18703)	intergenic	GTTT	-	-	-	GTT GTT	214	0 26
A09	1894681	TPS2	Gh_A09G0078	evm.TU.Gh_A09G0077(dist=14160),evm.TU.Gh_A09G0078(dist=18367)	intergenic	T	-	-	-	TA TA	214	0 21
A09	1897252	TPS2	Gh_A09G0078	evm.TU.Gh_A09G0077(dist=16737),evm.TU.Gh_A09G0078(dist=15790)	intergenic	GAAAAAA	-	-	-	GAAAAAAA GAAAAAAA	100	0 22
A09	1899487	TPS2	Gh_A09G0078	evm.TU.Gh_A09G0077(dist=18970),evm.TU.Gh_A09G0078(dist=13557)	intergenic	ATTTT	-	-	-	ATTTTT ATTTTT	214	0 36
A09	1901430	TPS2	Gh_A09G0078	evm.TU.Gh_A09G0077(dist=20914),evm.TU.Gh_A09G0078(dist=11613)	intergenic	ATTTTT	-	-	-	ATTTTTT ATTTTTT	124	0 14
A09	1903724	TPS2	Gh_A09G0078	evm.TU.Gh_A09G0077(dist=23228),evm.TU.Gh_A09G0078(dist=9252)	intergenic	TATATCATGGCCCGAAGCCAAATCAAGGTAACTTACATCCGAAATACTGATATCATGGCCCGAAGCCAAATCA	-	-	-	TATATCATGGCCCGAAGCCAAATCA TATATCATGGCCCGAAGCCAAATCA	170	0 4
A09	1904792	TPS2	Gh_A09G0078	evm.TU.Gh_A09G0077(dist=24273),evm.TU.Gh_A09G0078(dist=8254)	intergenic	ATT	-	-	-	ATTT ATTT	214	0 15
A09	1905167	TPS2	Gh_A09G0078	evm.TU.Gh_A09G0077(dist=24655),evm.TU.Gh_A09G0078(dist=7872)	intergenic	GAAAAAAAAA	-	-	-	GAAAAAAAA GAAAAAAAA	7.34	0 26
A09	1906819	TPS2	Gh_A09G0078	evm.TU.Gh_A09G0077(dist=26336),evm.TU.Gh_A09G0078(dist=6156)	intergenic	AAAATAAGCTGAAAGGTATTCTGGAAAATATGAAAGCAAATAAGCTGAAAGGTATTCTGGAAAATATGAAAGCA	-	-	-	AAAATAAGCTGAAAGGTATTCTGGAAAATATGAAAGCA AAAATAAGCTGAAAGGTATTCTGGAAAATATGAAAGCA	215	0 6
A09	1908960	TPS2	Gh_A09G0078	evm.TU.Gh_A09G0077(dist=28444),evm.TU.Gh_A09G0078(dist=4083)	intergenic	CAAAAA	-	-	-	CAAAA CAAAA	64.5	0 9
A09	1913651	TPS2	Gh_A09G0078	evm.TU.Gh_A09G0078	intronic	A	-	-	-	ATT ATT	73.2	0 2
A09	1915269	TPS2	Gh_A09G0078	evm.TU.Gh_A09G0078	intronic	ATTTTTTT	-	-	-	ATTTTTTTT ATTTTTTTT	85.5	0 20
A09	1916943	TPS2	Gh_A09G0078	evm.TU.Gh_A09G0078	intronic	TTC	T T	174	5 12	-	-	-
A09	1925280	TPS2	Gh_A09G0078	evm.TU.Gh_A09G0078(dist=2050),evm.TU.Gh_A09G0079(dist=31557)	intergenic	TAAAAAAAAA	-	-	-	TAAAAAAAA TAAAAAAAA	53.5	0 23
A09	1927717	TPS2	Gh_A09G0078	evm.TU.Gh_A09G0078(dist=4496),evm.TU.Gh_A09G0079(dist=29089)	intergenic	AAATGTATATTTCGTGTATCTATTAATGTATATTTCGTGTA	-	-	-	AAATGTATATTTCGTGTA AAATGTATATTTCGTGTA	214	0 19
A09	1930262	TPS2	Gh_A09G0078	evm.TU.Gh_A09G0078(dist=7024),evm.TU.Gh_A09G0079(dist=26583)	intergenic	GT	-	-	-	GTT GTT	214	0 39
A09	1930764	TPS2	Gh_A09G0078	evm.TU.Gh_A09G0078(dist=7535),evm.TU.Gh_A09G0079(dist=26071)	intergenic	GAAAAAAAAAAA	-	-	-	GAAAAAAAAA GAAAAAAAAA	90.5	0 12
A09	1935865	TPS2	Gh_A09G0078	evm.TU.Gh_A09G0078(dist=12628),evm.TU.Gh_A09G0079(dist=20979)	intergenic	TTT	-	-	-	TTTATT TTTATT	148	0 10
A09	1941945	TPS2	Gh_A09G0078	evm.TU.Gh_A09G0078(dist=18714),evm.TU.Gh_A09G0079(dist=14893)	intergenic	TAAAAAAAA	-	-	-	TAAAAAAA TAAAAAAA	18.7	0 6
A09	1944623	TPS2	Gh_A09G0078	evm.TU.Gh_A09G0078(dist=21387),evm.TU.Gh_A09G0079(dist=12220)	intergenic	TAAA	-	-	-	TAA TAA	214	0 19
A09	1950458	TPS2	Gh_A09G0078	evm.TU.Gh_A09G0078(dist=27226),evm.TU.Gh_A09G0079(dist=6381)	intergenic	CAAAAAAA	-	-	-	CAAAAAA CAAAAAA	71.5	0 14
scaffold31_A01	34828	hmg1	Gh_A01G2017	evm.TU.Gh_A01G2016(dist=1286),evm.TU.Gh_A01G2017(dist=4158)	intergenic	TAAAAAAA	ATTTT ATTT	3.52	0 4	-	-	-
scaffold31_A01	36703	hmg1	Gh_A01G2017	evm.TU.Gh_A01G2016(dist=3155),evm.TU.Gh_A01G2017(dist=2289)	intergenic	AT	ATT ATT	214	0 9	-	-	-
scaffold31_A01	42465	hmg1	Gh_A01G2017	evm.TU.Gh_A01G2017	downstream	ATTTTTT	-	-	-	ATTTTTTT ATTTTTTT	20	0 4
A13	13019344	hmg2	Gh_A13G0557	evm.TU.Gh_A13G0556(dist=5847),evm.TU.Gh_A13G0557(dist=28567)	intergenic	ATTTTTTTTT	ATTTTTTTTTTTT,ATTTTTTTTTTTTT ATTTTTTTTTTTT,ATTTTTTTTTTTTT	152	0 11	ATTTTTTTTTTT ATTTTTTTTTTT	86.5	0 8
A13	13052183	hmg2	Gh_A13G0557	evm.TU.Gh_A13G0557(dist=1309),evm.TU.Gh_A13G0558(dist=22468)	intergenic	TTTTAT	-	-	-	TT TT	130	0 3
A13	13055605	hmg2	Gh_A13G0557	evm.TU.Gh_A13G0557(dist=4738),evm.TU.Gh_A13G0558(dist=19042)	intergenic	GTTTTTTTTT	-	-	-	GTTTTTTTTTT GTTTTTTTTTT	5.89	0 6
A13	13061745	hmg2	Gh_A13G0557	evm.TU.Gh_A13G0557(dist=10869),evm.TU.Gh_A13G0558(dist=12911)	intergenic	T	TG TG	15.4	0 2	-	-	-
A13	13062085	hmg2	Gh_A13G0557	evm.TU.Gh_A13G0557(dist=11216),evm.TU.Gh_A13G0558(dist=12564)	intergenic	GTTTTTTT	-	-	-	GTTTTTTTT GTTTTTTTT	11.3	0 4
D13	7833538	hmg2	Gh_D13G0573	evm.TU.Gh_D13G0572(dist=2816),evm.TU.Gh_D13G0573(dist=12646)	intergenic	CCC	-	-	-	CCCCCATCATTACTGTCC CCCCCATCATTACTGTCC	89	0 4
D13	7833809	hmg2	Gh_D13G0573	evm.TU.Gh_D13G0572(dist=3094),evm.TU.Gh_D13G0573(dist=12368)	intergenic	CAAAAAAAAA	CAAAAAAAAAA CAAAAAAAAAA	8.23	0 7	-	-	-
D13	7842730	hmg2	Gh_D13G0573	evm.TU.Gh_D13G0572(dist=12009),evm.TU.Gh_D13G0573(dist=3453)	intergenic	AGGG	-	-	-	AGG AGG	118	0 7
D13	7845087	hmg2	Gh_D13G0573	evm.TU.Gh_D13G0572(dist=14371),evm.TU.Gh_D13G0573(dist=1091)	intergenic	TAAAAAAAA	TAAAAAAAAA TAAAAAAAAA	10	0 6	-	-	-
D13	7850609	hmg2	Gh_D13G0573	evm.TU.Gh_D13G0573(dist=1793),evm.TU.Gh_D13G0574(dist=24646)	intergenic	ATTTTTT	ATTTTTTT ATTTTTTT	32.6	0 6	-	-	-
A05	15485450	FPS	Gh_A05G1516	evm.TU.Gh_A05G1516	intronic	TG	-	-	-	T T	140	3 20
A13	65157894	cad1-A	Gh_A13G1207	evm.TU.Gh_A13G1206(dist=32477),evm.TU.Gh_A13G1207(dist=89803)	intergenic	A	-	-	-	AATAAATAT AATAAATAT	70.7	0 5
A13	65243864	cad1-A	Gh_A13G1207	evm.TU.Gh_A13G1206(dist=118456),evm.TU.Gh_A13G1207(dist=3824)	intergenic	CAAAAAAAAA	CAAAAAAAA,CAAAAAAAAAA CAAAAAAAA,CAAAAAAAAAA	4.5	0 8	-	-	-
D13	46699707	cad1-A	Gh_D13G1503	evm.TU.Gh_D13G1503	intronic	AATATATATATAT	-	-	-	AATATATATATAT AATATATATAT	217	9 12
scaffold504_A03	22909	CYP706B1	Gh_A03G2006	evm.TU.Gh_A03G2006(dist=3885),evm.TU.Gh_A03G2007(dist=6625)	intergenic	AATTGAATAAGTTGCAAAACTTGCATTCTAGAAGTTTCTAGTAT	-	-	-	AAT AAT	152	0 6
scaffold504_A03	24241	CYP706B1	Gh_A03G2006	evm.TU.Gh_A03G2006(dist=5215),evm.TU.Gh_A03G2007(dist=5335)	intergenic	AT	A A	38.5	2 3	-	-	-
A06	36686714	WRKY1	Gh_A06G0917	evm.TU.Gh_A06G0916(dist=4830),evm.TU.Gh_A06G0917(dist=10356)	intergenic	TCCC	TCC TCC	22.7	0 5	-	-	-
A12	84531060	GoPGF	Gh_A12G2172	evm.TU.Gh_A12G2171(dist=5207),evm.TU.Gh_A12G2172(dist=23929)	intergenic	TTAA	-	-	-	TTAACTCCATTAAATAA TTAACTCCATTAAATAA	180	0 4
A12	84531657	GoPGF	Gh_A12G2172	evm.TU.Gh_A12G2171(dist=5803),evm.TU.Gh_A12G2172(dist=23331)	intergenic	CTAAT	-	-	-	CT CT	214	0 12
A12	84533617	GoPGF	Gh_A12G2172	evm.TU.Gh_A12G2171(dist=7768),evm.TU.Gh_A12G2172(dist=21368)	intergenic	ATTTTTTT	-	-	-	ATTTTTTTT ATTTTTTTT	49.5	0 9
A12	84533773	GoPGF	Gh_A12G2172	evm.TU.Gh_A12G2171(dist=7927),evm.TU.Gh_A12G2172(dist=21209)	intergenic	CTTTTTTTTTT	-	-	-	CTTTTTTTTT CTTTTTTTTT	16.6	0 15
A12	84537557	GoPGF	Gh_A12G2172	evm.TU.Gh_A12G2171(dist=11708),evm.TU.Gh_A12G2172(dist=17428)	intergenic	TAAAAAAA	-	-	-	TAAAAAA TAAAAAA	7.77	0 4
A12	84547482	GoPGF	Gh_A12G2172	evm.TU.Gh_A12G2171(dist=21635),evm.TU.Gh_A12G2172(dist=7499)	intergenic	GTTTTTTTTTTT	-	-	-	GTTTTTTTT GTTTTTTTT	180	0 14
A12	84550494	GoPGF	Gh_A12G2172	evm.TU.Gh_A12G2171(dist=24643),evm.TU.Gh_A12G2172(dist=4493)	intergenic	TGGGGG	-	-	-	TGGGG TGGGG	136	0 18
A12	84553180	GoPGF	Gh_A12G2172	evm.TU.Gh_A12G2171(dist=27328),evm.TU.Gh_A12G2172(dist=1804)	intergenic	ATGTGTTGT	-	-	-	ATGT ATGT	214	0 30
A12	84553991	GoPGF	Gh_A12G2172	evm.TU.Gh_A12G2172	upstream	CTTTTTTTTTTTT	-	-	-	CTTTTTTTTTT CTTTTTTTTTT	67.6	2 14
A12	84554281	GoPGF	Gh_A12G2172	evm.TU.Gh_A12G2172	upstream	TAAAAAAAAA	-	-	-	TAAAAAAAA TAAAAAAAA	46.5	0 15
A12	84555726	GoPGF	Gh_A12G2172	evm.TU.Gh_A12G2172	exonic	GA	-	-	-	T GA	108	0 20
A12	84557250	GoPGF	Gh_A12G2172	evm.TU.Gh_A12G2172	downstream	TTAA	-	-	-	T T	59.6	0 6
A12	84557530	GoPGF	Gh_A12G2172	evm.TU.Gh_A12G2172(dist=1114),evm.TU.Gh_A12G2173(dist=3786)	intergenic	ATTT	-	-	-	ATT ATT	115	0 7
A12	84558762	GoPGF	Gh_A12G2172	evm.TU.Gh_A12G2172(dist=2354),evm.TU.Gh_A12G2173(dist=2546)	intergenic	GAAAAAAAAAAA	-	-	-	GAAAAAAAAAA GAAAAAAAAAA	24.5	0 11
D12	56567874	GoPGF	Gh_D12G2351	evm.TU.Gh_D12G2350(dist=2850),evm.TU.Gh_D12G2351(dist=74877)	intergenic	A	-	-	-	A AT	4.42	17 7
D12	56568159	GoPGF	Gh_D12G2351	evm.TU.Gh_D12G2350(dist=3135),evm.TU.Gh_D12G2351(dist=74592)	intergenic	C	-	-	-	C CTT	7.35	8 2
D12	56568189	GoPGF	Gh_D12G2351	evm.TU.Gh_D12G2350(dist=3172),evm.TU.Gh_D12G2351(dist=74555)	intergenic	GAAAAAAA	GAAAAAA GAAAAAA	5.98	0 5	GAAAAAAA GAAAAAA	10.1	5 7
D12	56628849	GoPGF	Gh_D12G2351	evm.TU.Gh_D12G2350(dist=63829),evm.TU.Gh_D12G2351(dist=13898)	intergenic	TAAAA	-	-	-	TAAA TAAA	171	0 19
D12	56629279	GoPGF	Gh_D12G2351	evm.TU.Gh_D12G2350(dist=64263),evm.TU.Gh_D12G2351(dist=13464)	intergenic	GAAAAAAAA	GAAAAAAAAA GAAAAAAAAA	17.6	0 7	-	-	-
D12	56638732	GoPGF	Gh_D12G2351	evm.TU.Gh_D12G2350(dist=73716),evm.TU.Gh_D12G2351(dist=4011)	intergenic	CAAAAAAAA	CAAAAAAAAAA CAAAAAAAAAA	131	0 11	CAAAAAAAAAAA,CAAAAAAAAAA CAAAAAAAAAAA,CAAAAAAAAAA	11.5	0 3
D12	56639069	GoPGF	Gh_D12G2351	evm.TU.Gh_D12G2350(dist=74048),evm.TU.Gh_D12G2351(dist=3679)	intergenic	CTTT	-	-	-	CTT CTT	214	0 36
D12	56643666	GoPGF	Gh_D12G2351	evm.TU.Gh_A12G2172	exonoc	A	-	-	-	A GG	133	0 28
D12	56644469	GoPGF	Gh_D12G2351	evm.TU.Gh_D12G2351	downstream	AGG	-	-	-	AG AG	214	0 14
D12	56654783	GoPGF	Gh_D12G2351	evm.TU.Gh_D12G2351(dist=10613),evm.TU.Gh_D12G2352(dist=3294)	intergenic	ATTTTTTTT	-	-	-	ATTTTTTT ATTTTTTT	18.7	0 6
D12	56655419	GoPGF	Gh_D12G2351	evm.TU.Gh_D12G2351(dist=11242),evm.TU.Gh_D12G2352(dist=2665)	intergenic	AG	A A	142	0 9	-	-	-
D12	56656619	GoPGF	Gh_D12G2351	evm.TU.Gh_D12G2351(dist=12441),evm.TU.Gh_D12G2352(dist=1466)	intergenic	T	TA TA	214	0 13	-	-	-
D12	56656820	GoPGF	Gh_D12G2351	evm.TU.Gh_D12G2351(dist=12646),evm.TU.Gh_D12G2352(dist=1216)	intergenic	TAAATTTTAGTTTTCACATAATAAATATAAGGGAAAAAAAAGAGCCCAAA	TAAA TAAA	215	0 5	-	-	-

## Sheet: E Indels CCRI12(W)
E. The Indels in all chosen genes of CCRI12 and CCRI12W
Chrom	Pos	Gene	Gene No.	Gene	AnnoPos	Ref	CRI12.Genotype	CRI12.QUAL	CRI12.Depth	CRI12W.Genotype	CRI12W.QUAL	CRI12W.Depth
A01	9745805	TPS1	evm.TU.Gh_A01G0555(dist=33683),evm.TU.Gh_A01G0556(dist=23292)	Gh_A01G0555	intergenic	ATTTT	-	-	-	ATTTTT ATTTTT	46.6	18 15
A09	1881771	TPS2	evm.TU.Gh_A09G0077(dist=1257),evm.TU.Gh_A09G0078(dist=31270)	Gh_A09G0078	intergenic	CTTTTTTT	CTTTTTTTT CTTTTTTTT	98.5	0 26	-	-	-
A09	1882956	TPS2	evm.TU.Gh_A09G0077(dist=2439),evm.TU.Gh_A09G0078(dist=30086)	Gh_A09G0078	intergenic	AGGCGGC	AGGC AGGC	214	0 39	-	-	-
A09	1883623	TPS2	evm.TU.Gh_A09G0077(dist=3105),evm.TU.Gh_A09G0078(dist=29421)	Gh_A09G0078	intergenic	CTTTT	CTT CTT	214	0 40	-	-	-
A09	1884077	TPS2	evm.TU.Gh_A09G0077(dist=3557),evm.TU.Gh_A09G0078(dist=28970)	Gh_A09G0078	intergenic	TC	T T	214	0 43	-	-	-
A09	1890081	TPS2	evm.TU.Gh_A09G0077(dist=9565),evm.TU.Gh_A09G0078(dist=22962)	Gh_A09G0078	intergenic	GTTTTT	GTTTT GTTTT	154	0 25	-	-	-
A09	1890365	TPS2	evm.TU.Gh_A09G0077(dist=9846),evm.TU.Gh_A09G0078(dist=22681)	Gh_A09G0078	intergenic	ACC	ACCC ACCC	214	0 42	-	-	-
A09	1891244	TPS2	evm.TU.Gh_A09G0077(dist=10727),evm.TU.Gh_A09G0078(dist=21800)	Gh_A09G0078	intergenic	ATTTT	ATTT ATTT	214	0 52	-	-	-
A09	1894342	TPS2	evm.TU.Gh_A09G0077(dist=13824),evm.TU.Gh_A09G0078(dist=18703)	Gh_A09G0078	intergenic	GTTT	GTT GTT	214	0 26	-	-	-
A09	1894681	TPS2	evm.TU.Gh_A09G0077(dist=14160),evm.TU.Gh_A09G0078(dist=18367)	Gh_A09G0078	intergenic	T	TA TA	214	0 21	-	-	-
A09	1897252	TPS2	evm.TU.Gh_A09G0077(dist=16737),evm.TU.Gh_A09G0078(dist=15790)	Gh_A09G0078	intergenic	GAAAAAA	GAAAAAAA GAAAAAAA	100	0 22	-	-	-
A09	1899487	TPS2	evm.TU.Gh_A09G0077(dist=18970),evm.TU.Gh_A09G0078(dist=13557)	Gh_A09G0078	intergenic	ATTTT	ATTTTT ATTTTT	214	0 36	-	-	-
A09	1901430	TPS2	evm.TU.Gh_A09G0077(dist=20914),evm.TU.Gh_A09G0078(dist=11613)	Gh_A09G0078	intergenic	ATTTTT	ATTTTTT ATTTTTT	124	0 14	-	-	-
A09	1903724	TPS2	evm.TU.Gh_A09G0077(dist=23228),evm.TU.Gh_A09G0078(dist=9252)	Gh_A09G0078	intergenic	TATATCATGGCCCGAAGCCAAATCAAGGTAACTTACATCCGAAATACTGATATCATGGCCCGAAGCCAAATCA	TATATCATGGCCCGAAGCCAAATCA TATATCATGGCCCGAAGCCAAATCA	170	0 4	-	-	-
A09	1904792	TPS2	evm.TU.Gh_A09G0077(dist=24273),evm.TU.Gh_A09G0078(dist=8254)	Gh_A09G0078	intergenic	ATT	ATTT ATTT	214	0 15	-	-	-
A09	1905167	TPS2	evm.TU.Gh_A09G0077(dist=24655),evm.TU.Gh_A09G0078(dist=7872)	Gh_A09G0078	intergenic	GAAAAAAAAA	GAAAAAAAA GAAAAAAAA	7.34	0 26	-	-	-
A09	1906819	TPS2	evm.TU.Gh_A09G0077(dist=26336),evm.TU.Gh_A09G0078(dist=6156)	Gh_A09G0078	intergenic	AAAATAAGCTGAAAGGTATTCTGGAAAATATGAAAGCAAATAAGCTGAAAGGTATTCTGGAAAATATGAAAGCA	AAAATAAGCTGAAAGGTATTCTGGAAAATATGAAAGCA AAAATAAGCTGAAAGGTATTCTGGAAAATATGAAAGCA	215	0 6	-	-	-
A09	1908960	TPS2	evm.TU.Gh_A09G0077(dist=28444),evm.TU.Gh_A09G0078(dist=4083)	Gh_A09G0078	intergenic	CAAAAA	CAAAA CAAAA	64.5	0 9	-	-	-
A09	1913651	TPS2	evm.TU.Gh_A09G0078	Gh_A09G0078	intronic	A	ATT ATT	73.2	0 2	-	-	-
A09	1915269	TPS2	evm.TU.Gh_A09G0078	Gh_A09G0078	intronic	ATTTTTTT	ATTTTTTTT ATTTTTTTT	85.5	0 20	-	-	-
A09	1916943	TPS2	evm.TU.Gh_A09G0078	Gh_A09G0078	intronic	TTC	-	-	-	T T	174	5 12
A09	1925280	TPS2	evm.TU.Gh_A09G0078(dist=2050),evm.TU.Gh_A09G0079(dist=31557)	Gh_A09G0078	intergenic	TAAAAAAAAA	TAAAAAAAA TAAAAAAAA	53.5	0 23	-	-	-
A09	1927717	TPS2	evm.TU.Gh_A09G0078(dist=4496),evm.TU.Gh_A09G0079(dist=29089)	Gh_A09G0078	intergenic	AAATGTATATTTCGTGTATCTATTAATGTATATTTCGTGTA	AAATGTATATTTCGTGTA AAATGTATATTTCGTGTA	214	0 19	-	-	-
A09	1930262	TPS2	evm.TU.Gh_A09G0078(dist=7024),evm.TU.Gh_A09G0079(dist=26583)	Gh_A09G0078	intergenic	GT	GTT GTT	214	0 39	-	-	-
A09	1930764	TPS2	evm.TU.Gh_A09G0078(dist=7535),evm.TU.Gh_A09G0079(dist=26071)	Gh_A09G0078	intergenic	GAAAAAAAAAAA	GAAAAAAAAA GAAAAAAAAA	90.5	0 12	-	-	-
A09	1935865	TPS2	evm.TU.Gh_A09G0078(dist=12628),evm.TU.Gh_A09G0079(dist=20979)	Gh_A09G0078	intergenic	TTT	TTTATT TTTATT	148	0 10	-	-	-
A09	1941945	TPS2	evm.TU.Gh_A09G0078(dist=18714),evm.TU.Gh_A09G0079(dist=14893)	Gh_A09G0078	intergenic	TAAAAAAAA	TAAAAAAA TAAAAAAA	18.7	0 6	-	-	-
A09	1944623	TPS2	evm.TU.Gh_A09G0078(dist=21387),evm.TU.Gh_A09G0079(dist=12220)	Gh_A09G0078	intergenic	TAAA	TAA TAA	214	0 19	-	-	-
A09	1950458	TPS2	evm.TU.Gh_A09G0078(dist=27226),evm.TU.Gh_A09G0079(dist=6381)	Gh_A09G0078	intergenic	CAAAAAAA	CAAAAAA CAAAAAA	71.5	0 14	-	-	-
scaffold31_A01	34828	hmg1	evm.TU.Gh_A01G2016(dist=1286),evm.TU.Gh_A01G2017(dist=4158)	Gh_A01G2017	intergenic	TAAAAAAA	-	-	-	TAAAAAAAA TAAAAAAAA	3.52	0 4
scaffold31_A01	36703	hmg1	evm.TU.Gh_A01G2016(dist=3155),evm.TU.Gh_A01G2017(dist=2289)	Gh_A01G2017	intergenic	AT	-	-	-	ATT ATT	214	0 9
scaffold31_A01	42465	hmg1	evm.TU.Gh_A01G2017	Gh_A01G2017	downstream	ATTTTTT	ATTTTTTT ATTTTTTT	20	0 4	-	-	-
A13	13019344	hmg2	evm.TU.Gh_A13G0556(dist=5847),evm.TU.Gh_A13G0557(dist=28567)	Gh_A13G0557	intergenic	ATTTTTTTTT	ATTTTTTTTTTT ATTTTTTTTTTT	86.5	0 8	ATTTTTTTTTTTT,ATTTTTTTTTTTTT ATTTTTTTTTTTT,ATTTTTTTTTTTTT	152	0 11
A13	13052183	hmg2	evm.TU.Gh_A13G0557(dist=1309),evm.TU.Gh_A13G0558(dist=22468)	Gh_A13G0557	intergenic	TTTTAT	TT TT	130	0 3	-	-	-
A13	13055605	hmg2	evm.TU.Gh_A13G0557(dist=4738),evm.TU.Gh_A13G0558(dist=19042)	Gh_A13G0557	intergenic	GTTTTTTTTT	GTTTTTTTTTT GTTTTTTTTTT	5.89	0 6	-	-	-
A13	13061745	hmg2	evm.TU.Gh_A13G0557(dist=10869),evm.TU.Gh_A13G0558(dist=12911)	Gh_A13G0557	intergenic	T	-	-	-	TG TG	15.4	0 2
A13	13062085	hmg2	evm.TU.Gh_A13G0557(dist=11216),evm.TU.Gh_A13G0558(dist=12564)	Gh_A13G0557	intergenic	GTTTTTTT	GTTTTTTTT GTTTTTTTT	11.3	0 4	-	-	-
D13	7833538	hmg2	evm.TU.Gh_D13G0572(dist=2816),evm.TU.Gh_D13G0573(dist=12646)	Gh_D13G0573	intergenic	CCC	CCCCCATCATTACTGTCC CCCCCATCATTACTGTCC	89	0 4	-	-	-
D13	7833809	hmg2	evm.TU.Gh_D13G0572(dist=3094),evm.TU.Gh_D13G0573(dist=12368)	Gh_D13G0573	intergenic	CAAAAAAAAA	-	-	-	CAAAAAAAAAA CAAAAAAAAAA	8.23	0 7
D13	7842730	hmg2	evm.TU.Gh_D13G0572(dist=12009),evm.TU.Gh_D13G0573(dist=3453)	Gh_D13G0573	intergenic	AGGG	AGG AGG	118	0 7	-	-	-
D13	7845087	hmg2	evm.TU.Gh_D13G0572(dist=14371),evm.TU.Gh_D13G0573(dist=1091)	Gh_D13G0573	intergenic	TAAAAAAAA	-	-	-	TAAAAAAAAA TAAAAAAAAA	10	0 6
D13	7850609	hmg2	evm.TU.Gh_D13G0573(dist=1793),evm.TU.Gh_D13G0574(dist=24646)	Gh_D13G0573	intergenic	ATTTTTT	-	-	-	ATTTTTTT ATTTTTTT	32.6	0 6
A05	15485450	FPS	evm.TU.Gh_A05G1516	Gh_A05G1516	intronic	TG	T T	140	3 20	-	-	-
A13	65157894	cad1-A	evm.TU.Gh_A13G1206(dist=32477),evm.TU.Gh_A13G1207(dist=89803)	Gh_A13G1207	intergenic	A	AATAAATAT AATAAATAT	70.7	0 5	-	-	-
A13	65243864	cad1-A	evm.TU.Gh_A13G1206(dist=118456),evm.TU.Gh_A13G1207(dist=3824)	Gh_A13G1207	intergenic	CAAAAAAAAA	-	-	-	CAAAAAAAA,CAAAAAAAAAA CAAAAAAAA,CAAAAAAAAAA	4.5	0 8
D13	46699707	cad1-A	evm.TU.Gh_D13G1503	Gh_D13G1503	intronic	AATATATATATAT	AATATATATATAT AATATATATAT	217	9 12	-	-	-
scaffold504_A03	22909	CYP706B1	evm.TU.Gh_A03G2006(dist=3885),evm.TU.Gh_A03G2007(dist=6625)	Gh_A03G2006	intergenic	AATTGAATAAGTTGCAAAACTTGCATTCTAGAAGTTTCTAGTAT	AAT AAT	152	0 6	-	-	-
scaffold504_A03	24241	CYP706B1	evm.TU.Gh_A03G2006(dist=5215),evm.TU.Gh_A03G2007(dist=5335)	Gh_A03G2006	intergenic	AT	-	-	-	A A	38.5	2 3
A06	36686714	WRKY1	evm.TU.Gh_A06G0916(dist=4830),evm.TU.Gh_A06G0917(dist=10356)	Gh_A06G0916	intergenic	TCCC	-	-	-	TCC TCC	22.7	0 5
A12	84531060	GoPGF	evm.TU.Gh_A12G2171(dist=5207),evm.TU.Gh_A12G2172(dist=23929)	Gh_A12G2172	intergenic	TTAA	TTAACTCCATTAAATAA TTAACTCCATTAAATAA	180	0 4	-	-	-
A12	84531657	GoPGF	evm.TU.Gh_A12G2171(dist=5803),evm.TU.Gh_A12G2172(dist=23331)	Gh_A12G2172	intergenic	CTAAT	CT CT	214	0 12	-	-	-
A12	84533617	GoPGF	evm.TU.Gh_A12G2171(dist=7768),evm.TU.Gh_A12G2172(dist=21368)	Gh_A12G2172	intergenic	ATTTTTTT	ATTTTTTTT ATTTTTTTT	49.5	0 9	-	-	-
A12	84533773	GoPGF	evm.TU.Gh_A12G2171(dist=7927),evm.TU.Gh_A12G2172(dist=21209)	Gh_A12G2172	intergenic	CTTTTTTTTTT	CTTTTTTTTT CTTTTTTTTT	16.6	0 15	-	-	-
A12	84537557	GoPGF	evm.TU.Gh_A12G2171(dist=11708),evm.TU.Gh_A12G2172(dist=17428)	Gh_A12G2172	intergenic	TAAAAAAA	TAAAAAA TAAAAAA	7.77	0 4	-	-	-
A12	84547482	GoPGF	evm.TU.Gh_A12G2171(dist=21635),evm.TU.Gh_A12G2172(dist=7499)	Gh_A12G2172	intergenic	GTTTTTTTTTTT	GTTTTTTTT GTTTTTTTT	180	0 14	-	-	-
A12	84550494	GoPGF	evm.TU.Gh_A12G2171(dist=24643),evm.TU.Gh_A12G2172(dist=4493)	Gh_A12G2172	intergenic	TGGGGG	TGGGG TGGGG	136	0 18	-	-	-
A12	84553180	GoPGF	evm.TU.Gh_A12G2171(dist=27328),evm.TU.Gh_A12G2172(dist=1804)	Gh_A12G2172	intergenic	ATGTGTTGT	ATGT ATGT	214	0 30	-	-	-
A12	84553991	GoPGF	evm.TU.Gh_A12G2172	Gh_A12G2172	upstream	CTTTTTTTTTTTT	CTTTTTTTTTT CTTTTTTTTTT	67.6	2 14	-	-	-
A12	84554281	GoPGF	evm.TU.Gh_A12G2172	Gh_A12G2172	upstream	TAAAAAAAAA	TAAAAAAAA TAAAAAAAA	46.5	0 15	-	-	-
A12	84557250	GoPGF	evm.TU.Gh_A12G2172	Gh_A12G2172	downstream	TTAA	T T	59.6	0 6	-	-	-
A12	84557530	GoPGF	evm.TU.Gh_A12G2172(dist=1114),evm.TU.Gh_A12G2173(dist=3786)	Gh_A12G2172	intergenic	ATTT	ATT ATT	115	0 7	-	-	-
A12	84558762	GoPGF	evm.TU.Gh_A12G2172(dist=2354),evm.TU.Gh_A12G2173(dist=2546)	Gh_A12G2172	intergenic	GAAAAAAAAAAA	GAAAAAAAAAA GAAAAAAAAAA	24.5	0 11	-	-	-
D12	56567874	GoPGF	evm.TU.Gh_D12G2350(dist=2850),evm.TU.Gh_D12G2351(dist=74877)	Gh_D12G2351	intergenic	A	A AT	4.42	17 7	-	-	-
D12	56568159	GoPGF	evm.TU.Gh_D12G2350(dist=3135),evm.TU.Gh_D12G2351(dist=74592)	Gh_D12G2351	intergenic	C	C CTT	7.35	8 2	-	-	-
D12	56568189	GoPGF	evm.TU.Gh_D12G2350(dist=3172),evm.TU.Gh_D12G2351(dist=74555)	Gh_D12G2351	intergenic	GAAAAAAA	GAAAAAAA GAAAAAA	10.1	5 7	GAAAAAA GAAAAAA	5.98	0 5
D12	56628849	GoPGF	evm.TU.Gh_D12G2350(dist=63829),evm.TU.Gh_D12G2351(dist=13898)	Gh_D12G2351	intergenic	TAAAA	TAAA TAAA	171	0 19	-	-	-
D12	56629279	GoPGF	evm.TU.Gh_D12G2350(dist=64263),evm.TU.Gh_D12G2351(dist=13464)	Gh_D12G2351	intergenic	GAAAAAAAA	-	-	-	GAAAAAAAAA GAAAAAAAAA	17.6	0 7
D12	56638732	GoPGF	evm.TU.Gh_D12G2350(dist=73716),evm.TU.Gh_D12G2351(dist=4011)	Gh_D12G2351	intergenic	CAAAAAAAA	CAAAAAAAAAAA,CAAAAAAAAAA CAAAAAAAAAAA,CAAAAAAAAAA	11.5	0 3	CAAAAAAAAAA CAAAAAAAAAA	131	0 11
D12	56639069	GoPGF	evm.TU.Gh_D12G2350(dist=74048),evm.TU.Gh_D12G2351(dist=3679)	Gh_D12G2351	intergenic	CTTT	CTT CTT	214	0 36	-	-	-
D12	56644469	GoPGF	evm.TU.Gh_D12G2351	Gh_D12G2351	downstream	AGG	AG AG	214	0 14	-	-	-
D12	56654783	GoPGF	evm.TU.Gh_D12G2351(dist=10613),evm.TU.Gh_D12G2352(dist=3294)	Gh_D12G2351	intergenic	ATTTTTTTT	ATTTTTTT ATTTTTTT	18.7	0 6	-	-	-
D12	56655419	GoPGF	evm.TU.Gh_D12G2351(dist=11242),evm.TU.Gh_D12G2352(dist=2665)	Gh_D12G2351	intergenic	AG	-	-	-	A A	142	0 9
D12	56656619	GoPGF	evm.TU.Gh_D12G2351(dist=12441),evm.TU.Gh_D12G2352(dist=1466)	Gh_D12G2351	intergenic	T	-	-	-	TA TA	214	0 13
D12	56656820	GoPGF	evm.TU.Gh_D12G2351(dist=12646),evm.TU.Gh_D12G2352(dist=1216)	Gh_D12G2351	intergenic	TAAATTTTAGTTTTCACATAATAAATATAAGGGAAAAAAAAGAGCCCAAA	-	-	-	TAAA TAAA	215	0 5

## Sheet: F SVs
F. The SVs in all chosen genes
Samples	Chr	Pos1	Pos2	Gene	Gene No.	AnnoPos	Gene	Genotype	Description
CCRI12	A13	7306930	52500347	hmg2	Gh_A13G0557	exonic	evm.TU.Gh_A13G0450,evm.TU.Gh_A13G0451,evm.TU.Gh_A13G0452,evm.TU.Gh_A13G0453,evm.TU.Gh_A13G0454,evm.TU.Gh_A13G0455,evm.TU.Gh_A13G0456,evm.TU.Gh_A13G0457,evm.TU.Gh_A13G0458,evm.TU.Gh_A13G0459,evm.TU.Gh_A13G0460,evm.TU.Gh_A13G0461,evm.TU.Gh_A13G0462,evm.TU.Gh_A13G0463,evm.TU.Gh_A13G0464,evm.TU.Gh_A13G0465,evm.TU.Gh_A13G0466,evm.TU.Gh_A13G0467,evm.TU.Gh_A13G0468,evm.TU.Gh_A13G0469,evm.TU.Gh_A13G0470,…	Insersion	INS:a 285 bp insersion
CCRI12	D06	21246141	36584536	WRKY1	Gh_D06G1078	exonic	evm.TU.Gh_D06G1009,evm.TU.Gh_D06G1010,evm.TU.Gh_D06G1011,evm.TU.Gh_D06G1012,evm.TU.Gh_D06G1013,evm.TU.Gh_D06G1014,evm.TU.Gh_D06G1015,evm.TU.Gh_D06G1016,evm.TU.Gh_D06G1017,evm.TU.Gh_D06G1018,evm.TU.Gh_D06G1019,evm.TU.Gh_D06G1020,evm.TU.Gh_D06G1021,evm.TU.Gh_D06G1022,evm.TU.Gh_D06G1023,evm.TU.Gh_D06G1024,evm.TU.Gh_D06G1025,evm.TU.Gh_D06G1026,evm.TU.Gh_D06G1027,evm.TU.Gh_D06G1028,evm.TU.Gh_D06G1029,…	Insersion	INS:a 177 bp insersion
CCRI12W	A01	9745595	9750838	TPS1	Gh_A01G0555	intergenic	evm.TU.Gh_A01G0555(dist=33469),evm.TU.Gh_A01G0556(dist=18263)	Deletion	DEL:a 270 bp deletion
CCRI12W	A13	7306930	52500347	hmg2	Gh_A13G0557	exonic	evm.TU.Gh_A13G0450,evm.TU.Gh_A13G0451,evm.TU.Gh_A13G0452,evm.TU.Gh_A13G0453,evm.TU.Gh_A13G0454,evm.TU.Gh_A13G0455,evm.TU.Gh_A13G0456,evm.TU.Gh_A13G0457,evm.TU.Gh_A13G0458,evm.TU.Gh_A13G0459,evm.TU.Gh_A13G0460,evm.TU.Gh_A13G0461,evm.TU.Gh_A13G0462,evm.TU.Gh_A13G0463,evm.TU.Gh_A13G0464,evm.TU.Gh_A13G0465,evm.TU.Gh_A13G0466,evm.TU.Gh_A13G0467,evm.TU.Gh_A13G0468,evm.TU.Gh_A13G0469,evm.TU.Gh_A13G0470,…	Insersion	INS:a 274 bp insersion
CCRI12W				FPS	Gh_A05G1516	exonic	evm.TU.Gh_A05G1210,evm.TU.Gh_A05G1211,evm.TU.Gh_A05G1212,evm.TU.Gh_A05G1213,evm.TU.Gh_A05G1214,evm.TU.Gh_A05G1215,evm.TU.Gh_A05G1216,evm.TU.Gh_A05G1217,evm.TU.Gh_A05G1218,evm.TU.Gh_A05G1219,evm.TU.Gh_A05G1220,evm.TU.Gh_A05G1221,evm.TU.Gh_A05G1222,evm.TU.Gh_A05G1223,evm.TU.Gh_A05G1224,evm.TU.Gh_A05G1225,evm.TU.Gh_A05G1226,evm.TU.Gh_A05G1227,evm.TU.Gh_A05G1228,evm.TU.Gh_A05G1229,evm.TU.Gh_A05G1230,…
CCRI12W	D06	21246141	36584536	WRKY1	Gh_D06G1078	exonic	evm.TU.Gh_D06G1009,evm.TU.Gh_D06G1010,evm.TU.Gh_D06G1011,evm.TU.Gh_D06G1012,evm.TU.Gh_D06G1013,evm.TU.Gh_D06G1014,evm.TU.Gh_D06G1015,evm.TU.Gh_D06G1016,evm.TU.Gh_D06G1017,evm.TU.Gh_D06G1018,evm.TU.Gh_D06G1019,evm.TU.Gh_D06G1020,evm.TU.Gh_D06G1021,evm.TU.Gh_D06G1022,evm.TU.Gh_D06G1023,evm.TU.Gh_D06G1024,evm.TU.Gh_D06G1025,evm.TU.Gh_D06G1026,evm.TU.Gh_D06G1027,evm.TU.Gh_D06G1028,evm.TU.Gh_D06G1029,…	Insersion	INS:a 190 bp insersion
Coker312	A13	7306930	52500347	hmg2	Gh_A13G0557	exonic	evm.TU.Gh_A13G0450,evm.TU.Gh_A13G0451,evm.TU.Gh_A13G0452,evm.TU.Gh_A13G0453,evm.TU.Gh_A13G0454,evm.TU.Gh_A13G0455,evm.TU.Gh_A13G0456,evm.TU.Gh_A13G0457,evm.TU.Gh_A13G0458,evm.TU.Gh_A13G0459,evm.TU.Gh_A13G0460,evm.TU.Gh_A13G0461,evm.TU.Gh_A13G0462,evm.TU.Gh_A13G0463,evm.TU.Gh_A13G0464,evm.TU.Gh_A13G0465,evm.TU.Gh_A13G0466,evm.TU.Gh_A13G0467,evm.TU.Gh_A13G0468,evm.TU.Gh_A13G0469,evm.TU.Gh_A13G0470,…	Insersion	INS:a 284 bp insersion
Coker312	A13	8925237	26757279	hmg2	Gh_A13G0557	exonic	evm.TU.Gh_A13G0458,evm.TU.Gh_A13G0459,evm.TU.Gh_A13G0460,evm.TU.Gh_A13G0461,evm.TU.Gh_A13G0462,evm.TU.Gh_A13G0463,evm.TU.Gh_A13G0464,evm.TU.Gh_A13G0465,evm.TU.Gh_A13G0466,evm.TU.Gh_A13G0467,evm.TU.Gh_A13G0468,evm.TU.Gh_A13G0469,evm.TU.Gh_A13G0470,evm.TU.Gh_A13G0471,evm.TU.Gh_A13G0472,evm.TU.Gh_A13G0473,evm.TU.Gh_A13G0474,evm.TU.Gh_A13G0475,evm.TU.Gh_A13G0476,evm.TU.Gh_A13G0477,evm.TU.Gh_A13G0478,…	Deletion	DEL:a 209 bp deletion
Coker312	A13	13018715	13018966	hmg2	Gh_A13G0557	intergenic	evm.TU.Gh_A13G0556(dist=5209),evm.TU.Gh_A13G0557(dist=28954)	Deletion	DEL:a 269 bp deletion
Coker312	A13	13025590	13034216	hmg2	Gh_A13G0557	intergenic	evm.TU.Gh_A13G0556(dist=12084),evm.TU.Gh_A13G0557(dist=13704)	Insersion	INS:a 272 bp insersion
Coker312	A13	13035706	13035778	hmg2	Gh_A13G0557	intergenic	evm.TU.Gh_A13G0556(dist=22200),evm.TU.Gh_A13G0557(dist=12142)	Deletion	DEL:a 301 bp deletion
Coker312				FPS	Gh_A05G1516	exonic	evm.TU.Gh_A05G1210,evm.TU.Gh_A05G1211,evm.TU.Gh_A05G1212,evm.TU.Gh_A05G1213,evm.TU.Gh_A05G1214,evm.TU.Gh_A05G1215,evm.TU.Gh_A05G1216,evm.TU.Gh_A05G1217,evm.TU.Gh_A05G1218,evm.TU.Gh_A05G1219,evm.TU.Gh_A05G1220,evm.TU.Gh_A05G1221,evm.TU.Gh_A05G1222,evm.TU.Gh_A05G1223,evm.TU.Gh_A05G1224,evm.TU.Gh_A05G1225,evm.TU.Gh_A05G1226,evm.TU.Gh_A05G1227,evm.TU.Gh_A05G1228,evm.TU.Gh_A05G1229,evm.TU.Gh_A05G1230,…
Coker312	A06	33559714	43021430	WRKY1	Gh_A06G0917	exonic	evm.TU.Gh_A06G0879,evm.TU.Gh_A06G0880,evm.TU.Gh_A06G0881,evm.TU.Gh_A06G0882,evm.TU.Gh_A06G0883,evm.TU.Gh_A06G0884,evm.TU.Gh_A06G0885,evm.TU.Gh_A06G0886,evm.TU.Gh_A06G0887,evm.TU.Gh_A06G0888,evm.TU.Gh_A06G0889,evm.TU.Gh_A06G0890,evm.TU.Gh_A06G0891,evm.TU.Gh_A06G0892,evm.TU.Gh_A06G0893,evm.TU.Gh_A06G0894,evm.TU.Gh_A06G0895,evm.TU.Gh_A06G0896,evm.TU.Gh_A06G0897,evm.TU.Gh_A06G0898,evm.TU.Gh_A06G0899,…	Insersion	INS:a 174 bp insersion
Coker312	D06	21246141	36584536	WRKY1	Gh_D06G1078	exonic	evm.TU.Gh_D06G1009,evm.TU.Gh_D06G1010,evm.TU.Gh_D06G1011,evm.TU.Gh_D06G1012,evm.TU.Gh_D06G1013,evm.TU.Gh_D06G1014,evm.TU.Gh_D06G1015,evm.TU.Gh_D06G1016,evm.TU.Gh_D06G1017,evm.TU.Gh_D06G1018,evm.TU.Gh_D06G1019,evm.TU.Gh_D06G1020,evm.TU.Gh_D06G1021,evm.TU.Gh_D06G1022,evm.TU.Gh_D06G1023,evm.TU.Gh_D06G1024,evm.TU.Gh_D06G1025,evm.TU.Gh_D06G1026,evm.TU.Gh_D06G1027,evm.TU.Gh_D06G1028,evm.TU.Gh_D06G1029,…	Insersion	INS:a 198 bp insersion
Coker312	D12	56656491	56656544	GoPGF	Gh_D12G2351	intergenic	evm.TU.Gh_D12G2351(dist=12313),evm.TU.Gh_D12G2352(dist=1541)	Deletion	DEL:a 254 bp deletion
Coker312W	A01	3957528	14661604	TPS1	Gh_A01G0555	exonic	evm.TU.Gh_A01G0301,evm.TU.Gh_A01G0302,evm.TU.Gh_A01G0303,evm.TU.Gh_A01G0304,evm.TU.Gh_A01G0305,evm.TU.Gh_A01G0306,evm.TU.Gh_A01G0307,evm.TU.Gh_A01G0308,evm.TU.Gh_A01G0309,evm.TU.Gh_A01G0310,evm.TU.Gh_A01G0311,evm.TU.Gh_A01G0312,evm.TU.Gh_A01G0313,evm.TU.Gh_A01G0314,evm.TU.Gh_A01G0315,evm.TU.Gh_A01G0316,evm.TU.Gh_A01G0317,evm.TU.Gh_A01G0318,evm.TU.Gh_A01G0319,evm.TU.Gh_A01G0320,evm.TU.Gh_A01G0321,…	Insersion	INS:a 106 bp insersion
Coker312W	A13	1900839	73988858	hmg2	Gh_A13G0557	exonic	evm.TU.Gh_A13G0174,evm.TU.Gh_A13G0175,evm.TU.Gh_A13G0176,evm.TU.Gh_A13G0177,evm.TU.Gh_A13G0178,evm.TU.Gh_A13G0179,evm.TU.Gh_A13G0180,evm.TU.Gh_A13G0181,evm.TU.Gh_A13G0182,evm.TU.Gh_A13G0183,evm.TU.Gh_A13G0184,evm.TU.Gh_A13G0185,evm.TU.Gh_A13G0186,evm.TU.Gh_A13G0187,evm.TU.Gh_A13G0188,evm.TU.Gh_A13G0189,evm.TU.Gh_A13G0190,evm.TU.Gh_A13G0191,evm.TU.Gh_A13G0192,evm.TU.Gh_A13G0193,evm.TU.Gh_A13G0194,…	Deletion	DEL:a 183 bp deletion
Coker312W	A13	7306930	52500347	hmg2	Gh_A13G0557	exonic	evm.TU.Gh_A13G0450,evm.TU.Gh_A13G0451,evm.TU.Gh_A13G0452,evm.TU.Gh_A13G0453,evm.TU.Gh_A13G0454,evm.TU.Gh_A13G0455,evm.TU.Gh_A13G0456,evm.TU.Gh_A13G0457,evm.TU.Gh_A13G0458,evm.TU.Gh_A13G0459,evm.TU.Gh_A13G0460,evm.TU.Gh_A13G0461,evm.TU.Gh_A13G0462,evm.TU.Gh_A13G0463,evm.TU.Gh_A13G0464,evm.TU.Gh_A13G0465,evm.TU.Gh_A13G0466,evm.TU.Gh_A13G0467,evm.TU.Gh_A13G0468,evm.TU.Gh_A13G0469,evm.TU.Gh_A13G0470,…	Insersion	INS:a 263 bp insersion

## Sheet: G CNVs
G. The CNVs in all chosen genes
Samples	Chr	Pos1	Pos2	Gene	Gene No.	AnnoPos	gene	Genotype	Description
CCRI12	A01	9638901	9667500	TPS1	Gh_A01G0555	intergenic	evm.TU.Gh_A01G0554(dist=38072),evm.TU.Gh_A01G0555(dist=42276)	deletion	deletion:a 28600bp deletion	normalized_RD:0.00316459
CCRI12	A01	9674001	9687100	TPS1	Gh_A01G0555	intergenic	evm.TU.Gh_A01G0554(dist=73172),evm.TU.Gh_A01G0555(dist=22676)	deletion	deletion:a 13100bp deletion	normalized_RD:0.57476
CCRI12	A01	9687101	9700600	TPS1	Gh_A01G0555	intergenic	evm.TU.Gh_A01G0554(dist=86272),evm.TU.Gh_A01G0555(dist=9176)	duplication	duplication:a 13500bp duplication	normalized_RD:1.2812
CCRI12	A01	9741601	9750600	TPS1	Gh_A01G0555	intergenic	evm.TU.Gh_A01G0555(dist=29475),evm.TU.Gh_A01G0556(dist=18501)	duplication	duplication:a 9000bp duplication	normalized_RD:1.59502
CCRI12	A01	9758901	9760700	TPS1	Gh_A01G0555	intergenic	evm.TU.Gh_A01G0555(dist=46775),evm.TU.Gh_A01G0556(dist=8401)	deletion	deletion:a 1800bp deletion	normalized_RD:0.122903
CCRI12	A09	1916901	1938000	TPS2	Gh_A09G0078	exonic	evm.TU.Gh_A09G0078	deletion	deletion:a 21100bp deletion	normalized_RD:0.658378
CCRI12	D09	1996601	2010200	TPS2	Gh_D09G0075	exonic	evm.TU.Gh_D09G0075	duplication	duplication:a 13600bp duplication	normalized_RD:1.31055
CCRI12	D09	2010201	2017700	TPS2	Gh_D09G0075	exonic	evm.TU.Gh_D09G0075	deletion	deletion:a 7500bp deletion	normalized_RD:0.656479
CCRI12	D13	7833001	7835000	hmg2	Gh_D13G0573	intergenic	evm.TU.Gh_D13G0572(dist=2277),evm.TU.Gh_D13G0573(dist=11186)	deletion	deletion:a 2000bp deletion	normalized_RD:0.428078
CCRI12	A05	15476401	15482200	FPS	Gh_A05G1516	intergenic	evm.TU.Gh_A05G1515(dist=3645),evm.TU.Gh_A05G1516(dist=2359)	deletion	deletion:a 5800bp deletion	normalized_RD:0.573585
CCRI12	D05	15166201	15167400	FPS	Gh_D05G1687	intergenic	evm.TU.Gh_D05G1686(dist=19416),evm.TU.Gh_D05G1687(dist=3323)	deletion	deletion:a 1200bp deletion	normalized_RD:0
CCRI12	A13	65161201	65181500	cad1-A	Gh_A13G1207	intergenic	evm.TU.Gh_A13G1206(dist=35784),evm.TU.Gh_A13G1207(dist=66197)	deletion	deletion:a 20300bp deletion	normalized_RD:0.0226
CCRI12	A13	65183201	65184400	cad1-A	Gh_A13G1207	intergenic	evm.TU.Gh_A13G1206(dist=57784),evm.TU.Gh_A13G1207(dist=63297)	deletion	deletion:a 1200bp deletion	normalized_RD:0.0940233
CCRI12	A13	65244001	65266800	cad1-A	Gh_A13G1207	exonic	evm.TU.Gh_A13G1207,evm.TU.Gh_A13G1208	duplication	duplication:a 22800bp duplication	normalized_RD:1.39866
CCRI12	D13	46682301	46685900	cad1-A	Gh_D13G1503	intergenic	evm.TU.Gh_D13G1502(dist=29521),evm.TU.Gh_D13G1503(dist=13231)	deletion	deletion:a 3600bp deletion	normalized_RD:0.462734
CCRI12	D13	46698801	46702000	cad1-A	Gh_D13G1503	exonic	evm.TU.Gh_D13G1503	duplication	duplication:a 3200bp duplication	normalized_RD:2.21796
CCRI12	D03	44248101	44266400	CYP706B1	Gh_D03G1513	exonic	evm.TU.Gh_D03G1513,evm.TU.Gh_D03G1514	duplication	duplication:a 18300bp duplication	normalized_RD:1.35964
CCRI12	A12	84527801	84547700	GoPGF	Gh_A12G2172	intergenic	evm.TU.Gh_A12G2171(dist=1945),evm.TU.Gh_A12G2172(dist=7292)	deletion	deletion:a 19900bp deletion	normalized_RD:0.643073
CCRI12	D12	56577801	56629900	GoPGF	Gh_D12G2351	intergenic	evm.TU.Gh_D12G2350(dist=12777),evm.TU.Gh_D12G2351(dist=12851)	deletion	deletion:a 52100bp deletion	normalized_RD:0.0914914
CCRI12W	A01	9638901	9680800	TPS1	Gh_A01G0555	intergenic	evm.TU.Gh_A01G0554(dist=38072),evm.TU.Gh_A01G0555(dist=28976)	deletion	deletion:a 41900bp deletion
CCRI12W	A01	9742601	9752200	TPS1	Gh_A01G0555	intergenic	evm.TU.Gh_A01G0555(dist=30475),evm.TU.Gh_A01G0556(dist=16901)	duplication	duplication:a 9600bp duplication
CCRI12W	A09	1881601	1916800	TPS2	Gh_A09G0078	exonic	evm.TU.Gh_A09G0078	duplication	duplication:a 35200bp duplication	normalized_RD:1.40028
CCRI12W	A09	1916801	1925300	TPS2	Gh_A09G0078	exonic	evm.TU.Gh_A09G0078	deletion	deletion:a 8500bp deletion	normalized_RD:0.239329
CCRI12W	D09	1996801	2008200	TPS2	Gh_D09G0075	downstream	evm.TU.Gh_D09G0074,evm.TU.Gh_D09G0075	duplication	duplication:a 11400bp duplication	normalized_RD:1.41375
CCRI12W	A13	13007401	13074300	hmg2	Gh_A13G0557	exonic	evm.TU.Gh_A13G0554,evm.TU.Gh_A13G0555,evm.TU.Gh_A13G0556,evm.TU.Gh_A13G0557	duplication	duplication:a 66900bp duplication	normalized_RD:1.25338
CCRI12W	A05	15477501	15481900	FPS	Gh_A05G1516	intergenic	evm.TU.Gh_A05G1515(dist=4745),evm.TU.Gh_A05G1516(dist=2659)	deletion	deletion:a 4400bp deletion	normalized_RD:0.349989
CCRI12W	D05	15160801	15166000	FPS	Gh_D05G1687	intergenic	evm.TU.Gh_D05G1686(dist=14016),evm.TU.Gh_D05G1687(dist=4723)	duplication	duplication:a 5200bp duplication	normalized_RD:2.14603
CCRI12W	A13	65161301	65180300	cad1-A	Gh_A13G1207	intergenic	evm.TU.Gh_A13G1206(dist=35884),evm.TU.Gh_A13G1207(dist=67397)	deletion	deletion:a 19000bp deletion	normalized_RD:0.00474954
CCRI12W	A13	65240801	65266800	cad1-A	Gh_A13G1207	exonic	evm.TU.Gh_A13G1207,evm.TU.Gh_A13G1208	duplication	duplication:a 26000bp duplication	normalized_RD:1.43918
CCRI12W	D03	44248101	44296500	CYP706B1	Gh_D03G1513	exonic	evm.TU.Gh_D03G1513,evm.TU.Gh_D03G1514,evm.TU.Gh_D03G1515,evm.TU.Gh_D03G1516	duplication	duplication:a 48400bp duplication	normalized_RD:1.3368
CCRI12W	A06	36699801	36709100	WRKY1	Gh_A06G0917	intergenic	evm.TU.Gh_A06G0917(dist=1373),evm.TU.Gh_A06G0918(dist=1299)	deletion	deletion:a 9300bp deletion	normalized_RD:0.594036
CCRI12W	D06	23992801	24026600	WRKY1	Gh_D06G1078	exonic	evm.TU.Gh_D06G1078	duplication	duplication:a 33800bp duplication	normalized_RD:1.3668
CCRI12W	D12	56577801	56640900	GoPGF	Gh_D12G2351	intergenic	evm.TU.Gh_D12G2350(dist=12777),evm.TU.Gh_D12G2351(dist=1851)	deletion	deletion:a 63100bp deletion	normalized_RD:0.193623
Coker312	A01	9638901	9667500	TPS1	Gh_A01G0555	intergenic	evm.TU.Gh_A01G0554(dist=38072),evm.TU.Gh_A01G0555(dist=42276)	deletion	deletion:a 28600bp deletion
Coker312	A01	9744801	9750100	TPS1	Gh_A01G0555	intergenic	evm.TU.Gh_A01G0555(dist=32675),evm.TU.Gh_A01G0556(dist=19001)	duplication	duplication:a 5300bp duplication
Coker312	A01	9758801	9760600	TPS1	Gh_A01G0555	intergenic	evm.TU.Gh_A01G0555(dist=46675),evm.TU.Gh_A01G0556(dist=8501)	deletion	deletion:a 1800bp deletion
Coker312	A09	1917001	1921900	TPS2	Gh_A09G0078	intronic	evm.TU.Gh_A09G0078	deletion	deletion:a 4900bp deletion
Coker312	A09	1934801	1940200	TPS2	Gh_A09G0078	intergenic	evm.TU.Gh_A09G0078(dist=11562),evm.TU.Gh_A09G0079(dist=16646)	deletion	deletion:a 5400bp deletion
Coker312	D09	1996801	2011400	TPS2	Gh_D09G0075	exonic	evm.TU.Gh_D09G0075	duplication	duplication:a 14600bp duplication
Coker312	A13	13025601	13032500	hmg2	Gh_A13G0557	intergenic	evm.TU.Gh_A13G0556(dist=12095),evm.TU.Gh_A13G0557(dist=15420)	duplication	duplication:a 6900bp duplication
Coker312	D13	7849101	7859000	hmg2	Gh_D13G0573	downstream	evm.TU.Gh_D13G0573	deletion	deletion:a 9900bp deletion
Coker312	D05	15148601	15152800	FPS	Gh_D05G1687	intergenic	evm.TU.Gh_D05G1686(dist=1816),evm.TU.Gh_D05G1687(dist=17923)	duplication	duplication:a 4200bp duplication
Coker312	D05	15160101	15166000	FPS	Gh_D05G1687	intergenic	evm.TU.Gh_D05G1686(dist=13316),evm.TU.Gh_D05G1687(dist=4723)	duplication	duplication:a 5900bp duplication
Coker312	D05	15166101	15167500	FPS	Gh_D05G1687	intergenic	evm.TU.Gh_D05G1686(dist=19316),evm.TU.Gh_D05G1687(dist=3223)	deletion	deletion:a 1400bp deletion
Coker312	A13	65161201	65180300	CAD1-A	Gh_A13G1207	intergenic	evm.TU.Gh_A13G1206(dist=35784),evm.TU.Gh_A13G1207(dist=67397)	deletion	deletion:a 19100bp deletion
Coker312	A13	65247301	65253100	CAD1-A	Gh_A13G1207	exonic	evm.TU.Gh_A13G1207	duplication	duplication:a 5800bp duplication
Coker312	D13	46669501	46674400	CAD1-A	Gh_D13G1503	intergenic	evm.TU.Gh_D13G1502(dist=16721),evm.TU.Gh_D13G1503(dist=24731)	duplication	duplication:a 4900bp duplication
Coker312	D13	46674401	46687000	CAD1-A	Gh_D13G1503	intergenic	evm.TU.Gh_D13G1502(dist=21621),evm.TU.Gh_D13G1503(dist=12131)	deletion	deletion:a 12600bp deletion
Coker312	D06	24013001	24026400	WRKY1	Gh_D06G1078	intergenic	evm.TU.Gh_D06G1078(dist=5871),evm.TU.Gh_D06G1079(dist=5335)	duplication	duplication:a 13400bp duplication
Coker312	D12	56577701	56624900	GoPGF	Gh_D12G2351	intergenic	evm.TU.Gh_D12G2350(dist=12677),evm.TU.Gh_D12G2351(dist=17851)	deletion	deletion:a 47200bp deletion
Coker312W	A01	9638901	9667500	TPS1	Gh_A01G0555	intergenic	evm.TU.Gh_A01G0554(dist=38072),evm.TU.Gh_A01G0555(dist=42276)	deletion	deletion:a 28600bp deletion
Coker312W	A01	9673601	9687100	TPS1	Gh_A01G0555	intergenic	evm.TU.Gh_A01G0554(dist=72772),evm.TU.Gh_A01G0555(dist=22676)	deletion	deletion:a 13500bp deletion
Coker312W	A01	9687101	9700000	TPS1	Gh_A01G0555	intergenic	evm.TU.Gh_A01G0554(dist=86272),evm.TU.Gh_A01G0555(dist=9776)	duplication	duplication:a 12900bp duplication
Coker312W	A01	9700001	9702200	TPS1	Gh_A01G0555	intergenic	evm.TU.Gh_A01G0554(dist=99172),evm.TU.Gh_A01G0555(dist=7576)	deletion	deletion:a 2200bp deletion
Coker312W	A01	9742601	9754900	TPS1	Gh_A01G0555	intergenic	evm.TU.Gh_A01G0555(dist=30475),evm.TU.Gh_A01G0556(dist=14201)	duplication	duplication:a 12300bp duplication
Coker312W	A01	9758301	9760600	TPS1	Gh_A01G0555	intergenic	evm.TU.Gh_A01G0555(dist=46175),evm.TU.Gh_A01G0556(dist=8501)	deletion	deletion:a 2300bp deletion
Coker312W	A09	1916701	1922000	TPS2	Gh_A09G0078	exonic	evm.TU.Gh_A09G0078	deletion	deletion:a 5300bp deletion
Coker312W	D09	1991401	2011600	TPS2	Gh_D09G0075	exonic	evm.TU.Gh_D09G0074,evm.TU.Gh_D09G0075	duplication	duplication:a 20200bp duplication
Coker312W	A05	15477601	15482300	FPS	Gh_A05G1516	intergenic	evm.TU.Gh_A05G1515(dist=4845),evm.TU.Gh_A05G1516(dist=2259)	deletion	deletion:a 4700bp deletion
Coker312W	D05	15166101	15167400	FPS	Gh_D05G1687	intergenic	evm.TU.Gh_D05G1686(dist=19316),evm.TU.Gh_D05G1687(dist=3323)	deletion	deletion:a 1300bp deletion
Coker312W	A13	65161201	65181500	cad1-A	Gh_A13G1207	intergenic	evm.TU.Gh_A13G1206(dist=35784),evm.TU.Gh_A13G1207(dist=66197)	deletion	deletion:a 20300bp deletion
Coker312W	A13	65183001	65184400	cad1-A	Gh_A13G1207	intergenic	evm.TU.Gh_A13G1206(dist=57584),evm.TU.Gh_A13G1207(dist=63297)	deletion	deletion:a 1400bp deletion
Coker312W	A13	65206301	65209300	cad1-A	Gh_A13G1207	intergenic	evm.TU.Gh_A13G1206(dist=80884),evm.TU.Gh_A13G1207(dist=38397)	deletion	deletion:a 3000bp deletion
Coker312W	D13	46682401	46685800	cad1-A	Gh_D13G1503	intergenic	evm.TU.Gh_D13G1502(dist=29621),evm.TU.Gh_D13G1503(dist=13331)	deletion	deletion:a 3400bp deletion
Coker312W	D13	46698801	46703600	cad1-A	Gh_D13G1503	exonic	evm.TU.Gh_D13G1503	duplication	duplication:a 4800bp duplication
Coker312W	A12	84536301	84544100	GoPGF	Gh_A12G2172	intergenic	evm.TU.Gh_A12G2171(dist=10445),evm.TU.Gh_A12G2172(dist=10892)	deletion	deletion:a 7800bp deletion
Coker312W	D12	56577901	56623200	GoPGF	Gh_D12G2351	intergenic	evm.TU.Gh_D12G2350(dist=12877),evm.TU.Gh_D12G2351(dist=19551)	deletion	deletion:a 45300bp deletion
